# Supplementary material for: Islet autoantibody positivity in an adult population with recently diagnosed diabetes in Uganda
Source: PLoS One. 2022 May 23;17(5):e0268783. doi: 10.1371/journal.pone.0268783 (PMC9126391; doi:10.1371/journal.pone.0268783)
Supplement: S1 Data — (XLSX) [file pone.0268783.s001.xlsx]

## Sheet: Data
ID	age	sex	waist_circum	hip_circum	syst_bp1	dyst_bp1	syst_bp2	dyst_bp2	body_fat	visceral_fat	bmi	hip_ratio	height_ratio	averg_syst	averg_dyst	tc	hdlc	tgl	ldlc	non_hdlc	tc_hdlc	tgl_hdlc	hba1c_pct	hba1c_abs	serum_isulin	cpeptide	fasting_glucose	glucose_30	serum_isulin30	cpeptide_30	glucose_120	insulin_120	cpeptide_120	homa2_ir	homa2_pctb	index_quicki	index_igi	serum_gada	serum_ia2a	znt8ab	res	educ1	admit_hosp1	admit_dka1	treatment
1	53	Male	83	90	145	75	136	81	16.5	4	21.3	0.92	0.47	141	78	2.9	1.04	1.4	1.4	1.86	2.79	1.35	4.87	29.7	0.2	0.618	5.7	11.33	17.44	4.19		14.52	4.93			0.76	3.06	18.183	6.423	5.223	Rural	Primary	Yes	Yes	Insulin
2	40	Male	83	97	132	91	129	89	142	6	24.1	0.86	0.49	131	90	6.7		1.75	4.67				7.49	58.4	0.557	1.11	13.6	18.11	14.4	2.47	23.18	15.17	3.68		13.2	0.47	3.07	1.907	3.21	4.722	Urban	Primary	Yes	No	Insulin
3	58	Male	94	96	150	99	139	95	24.1	10	25.5	0.98	0.57	145	97	3.4	0.73	1.51	2.33	2.67	4.66	2.07	7.66	60.2	9.5	1.96	6.7	12.43	51.65	5.73	13.08	55.06	8.61	1.32	70.1	0.33	7.35	1.982	3.056	4.722	Urban	Secondary	Yes	No	Sulfonylurea
4	32	Male	80	96	120	80	124	88	14.7	4	21.7	0.83	0.48	122	84	4	1.12	0.86	2.86	2.88	3.57	0.77	12.76	116	14.51	0.258	7.2	12.37	16.98	0.455	20.19	18.41	0.48	2.03		0.27	0.48	2574.04	3.604	4.795	Rural	Secondary	Yes	Yes	Insulin
5	35	Female	106	110	130	91	130	96	47.6	11	29.3	0.96	0.67	130	94	2.8	0.98	0.68	1.67	1.82	2.86	0.69	11.74	104.8	12.44	2	7.3	18.87	21.38	3.2	20.15	7.71	2.41	0.75	60.7	0.31	0.77	1.959	3.309	14.9	Urban	Primary	Yes	No	Insulin
6	26	Male	108	118	153	94	147	95	37	14	32.9	0.92	0.62	150	95	5.19	0.83	4.47	2.07	4.36	6.25	5.39	8	64	20.2	2.2	7.87	13.24	52.98	4.12	10.4	52.87	4.39	2.84	56.8	0.29	6.1	2.112	3.277	4.722	Urban	Tertiary	No		Insulin
7	37	Male	91	108	116	76	118	72	26.9	10	26.3	0.84	0.53	117	74	3.99	1.02	0.91	2.4	2.97	3.91	0.89	10.2	88	3.29	1.28	5.79	10.68	10.65	2.6	14	29.03	4.88	0.45	68.5	0.39	1.51	1.834	4.313	4.722	Urban	Secondary	No		Sulfonylurea
8	72	Female	132	125	121	72	130	80	39.2	14	35.6	1.06	0.86	126	76	4.53	1.23	2.29	2.05	3.3	3.68	1.86	9.1	76	10.24	1.39	4.96	8.91	32.55	2.62	12.66	44.18	4.21	1.32	97.9	0.34	5.65	1.884	3.093	5.005	Urban	Primary	Yes		Insulin
9	43	Female	108	132	124	93	119	91	56.4	11	38.1	0.82	0.68	122	92	5.89	0.9	2.03	3.89	4.99	6.54	2.26	5.7	39	1.14	1.95	5.52	7.18	19.23	3.79	8.66	38.16	6.36		100.6	0.49	10.9	1.837	3.31	4.722	Urban	Tertiary	Yes		Sulfonylurea
10	66	Female	113	115	141	76	141	77	49.8	12	31.3	0.98	0.77	141	77	5.16	1.5	1.28	2.82	3.66	3.44	0.85	12.6	115	22.05	2.18	11.58	18.39	8.09	1.26	22.65	41.4	7.94	3.37	29.2	0.27	2.05	2.22	3.413	4.722	Urban	Primary	Yes		Insulin
11	46	Male	89	94.5	128	91	122	86	6.8	1	18.5	0.94	0.53	125	89	3.58	0.62	0.8	2.57	2.93	5.77	1.29	12.5	113	7.26	2.04	19.47	27.68	15.44	2.63	29.95	11.67	3.27	2.11	13.6	0.29	0.99	1.854	3.207	4.722	Urban	Secondary	No		Insulin
12	53	Male	102	107	147	88	136	83	42.9	26	39.8	0.95	0.62	142	86	3.31	0.83	1.34	2.11	2.48	3.99	1.61	8.1	65	16.46	1.49	6.19	8.31	19.56	1.98	10.1	11.32	2.35	2.22	67	0.31	1.46	2.624	3.325	5.144	Urban	Primary	Yes		Insulin
13	70	Female	120	135	138	88	137	91	50.9	15	35.2	0.89	0.74	138	86	4.03	1.24	1.77	2.32	2.79	3.25	1.43	7.2	55	8.72	1.7	9.38	14.98	22.45	22.45	18.99	25	3.16	1.3	34.4	0.32	2.45	2.009	3.574	4.88	Rural	Primary	Yes		Insulin
14	43	Male	95	108	128	80	123	81	28.7	11	27.1	0.88	0.53	126	81	4.48	1.6	1.14	2.69	2.88	2.8	0.71	11.4	101	2.46	0.646	12.16	18.31	7.28	1.85	25.08	11.97	2.33		10.6	0.37	0.78	1.876	3.276	5.383	Urban	Tertiary	No
15	42	Male	107	122	118	88	115	87	24	15	33.9	0.88	0.6	117	88	4.78	1.11	1.37	3.47	3.67	4.31	1.23	8.1	65	8.89	1.76	5.99	10.67	51.14	6.84	9.61	21.28	4.79	1.2	80.2	0.36	9.03	2.012	3.428	5.015	Urban	Tertiary	Yes		Insulin
16	29	Male	79	95	140	64	136	65	24.6	9	24	0.83	0.5	138	65	3.74	1.2	0.54	2.74	2.54	3.12	0.45	8.1	65	2.81	0.895	9.34	15.57	9.93	1.1	15.84	15.4	3.37		21.6	0.37	1.14	6.128	3.142	5.41	Rural	Secondary	No		Sulfonylurea
17	50	Female	92	95	127	90	123	92	37.4	6	23.7	0.97	0.6	125	91	3.07	0.79	1.44	2.19	2.28	3.89	1.82	33.2	339	3.31	0.728	8.94	16.37	10.75	2.76	23.98	8.64	4.56	0.49	20.2	0.37	1	1.966	30336	4.722	Rural	Tertiary	No	No	Insulin
18	52	Male	105	110	126	97	160	100	14.1	20	31	0.95	0.63	143	99	5.02	0.78	1.72	3.97	4.24	6.44	2.21	11.6	104	8.91	2.26	10.63	21.58	6.15	0.966	21.35	12.6	3.37	1.36	34.8	0.31	0.25	1.79	3.044	4.722	Urban	Tertiary	No		Sulfonylurea
19	31	Female	86	117	110	70	100	60	40.6	7	29.6	0.74	0.53	100	65	2.72	0.65	1.08	1.75	2.07	4.19	1.66	11.6	103	0.619	0.712	21.45	27.69	5.64	1.15	34.02	4	1.12		4.5	0.42	0.84	1.802	3.088	4.722	Urban	Primary	Yes	Yes	Sulfonylurea
20	32	Male	80	91	108	87	99	81	18.1	6	22.3	0.88	0.51	104	84	3.42	1.4	1.19	1.3	2.02	2.44	0.85	10.6	92	1.06	0.189	8.95	18.02	1.33	0.339	24.22	1.26	0.42			0.43	0.03	1.845	3.143	4.722	Urban	Tertiary	Yes	Yes	Insulin
21	60	Male	77	87	101	79	111	82	13.8	3	19.5	0.9	0.46	106	81	4.36	0.85	0.98	3.67	3.51	5.13	1.15	11.9	106	2.05	0.935	9.23	15.77	16.63	2.45	12.12	24.2	4.86		22.8	0.39	2.23	1.8	3.129	4.765	Urban	Primary	Yes	No	Insulin
22	63	Male	121	130	140	85	138	95				0.93		139	90	2.58	0.92	0.89	1.29	1.66	2.8	0.97	8.7	72	12.29	2.1	6.51	14.8	42.22	4.92	17.79	40.09	6.5	1.69	77.7	0.32	3.61	21	3.713	4.722	Rural		Yes		Metformin
23	45	Male	123	139	110	80	120	75	39.6	13	46.3	0.88	0.79	115	78	4.47	1.35	1.22	3.02	3.12	3.31	0.9	10.3	89	18.63	3.34	8.53	13.84	59.65	5.95	15.91	54.08	6.65	2.67	67.7	0.29	7.73	1.862	3.835	4.722	Rural	Secondary	Yes	No	Sulfonylurea
24	57	Male	81.5	96	120	83	106	73	7.7	4	22.8	0.85	0.49	113	78	2.77	1.15	1.06	1.37	1.62	2.41	0.92	11.2	99	1.7	0.233	4.21	12.65	1.65	0.483	15.9	1.3	0.535			0.47		1.862	3.166	5.637	Rural	Primary	Yes		Insulin
25	40	Male	104	121	131	84	130	85	40.3	18	31.7	0.9	0.61	131	85	5.21	1.75	1.78	3.41	3.46	2.98	1.02	6.6	49	10.18	4.93	10.95	11.48	105.2	8.38	8.18	69.7	7.42	1.56	63.3	0.3	179.3	1.875	3.21	4.752	Urban	None	No		Metformin
26	59	Female	102	111	131	85	130	82	45.7	11	30.1	0.92	0.65	131	84		0.79	3.29	2.52			4.17	8.36	67.9	3.55	0.542	7.4	10.83	12.65	0.945	19.04	8.2	1.02	0.51		0.37	2.65	1.893	3.278	4.767	Urban	Secondary	No		Sulfonylurea
27	35	Female	83	101	111	80	106	77	26.1	7	23.4	0.82	0.48	109	79	2.79	0.72	1.17	1.81	2.07	3.88	1.63	9.19	76.9	6.09	1.02	10.58	16.85	9.39	1.62	19.49	31.02	2.65	0.94	18.9	0.33	0.52	1.873	3.278	5.001	Urban	Tertiary	No		Metformin
28	55	Male	94	102	118	85	108	83	19.3	17	28	0.92	0.57	113	84	3.41	0.89	1.71	2.04	2.52	3.83	1.92	12.46	112.7	4.35	1.26	14.9	17.3	18.65	2.9	21.71	8.02	1.72	0.79	12.7	0.33	5.96	1.93	3.095	7.327	Urban	Tertiary	No		Metformin
29	58	Female	88	90	110	70	120	76	33.6	6	22.2	0.98	0.55	115	73	3.1	0.75	1	1.61	2.35	4.13	1.33	13.27	121.5	1.35	0.193	10.83	12.75	2.12	0.271	22.46	5.68	0.509			0.41	0.4	1.878	3.193	4.722	Rural	Primary	Yes		Sulfonylurea
30	62	Female	104	114	132	78	130	75	42	11	31.3	0.91	0.62	131	77	5.98	1.18	1.57	4.73	4.8	5.07	1.33	14.51	135.1	10.92	1.77	8.03	13.19	16.39	2.44	20.48	20.14	3.74	1.57	46.7	0.31	1.06	1.91	3.27	4.722	Urban	Tertiary	No		Sulfonylurea
31	34	Male	92	102	158	113	154	114	31.2	10	25.5	0.9	0.54	156	114	5.24	1.42	1.75	3.48	3.82	3.69	1.23	15.64	147.4	28.34	5.67	9.27	12.55	5.44	0.461	11.24	9.28	2.32	4.07	90.3	0.27	6.98	2.189	3.255	5.191	Urban	Tertiary	No	No	Sulfonylurea
32	40	Male	86	98	130	95	139	86	19.4	11	24.3	0.88	0.52	135	91	3.39	0.68	2.41	2	2.71	4.99	3.54	8.79	72.6	5.79	0.259	13.06	12.08	6.85	0.411	17.47	7.1	0.644			0.32	1.08	1.852	3.199	6.646	Urban	Secondary	No		Metformin
33	45	Male	96	101	110	81	113	85	10.2	-1	27.2	0.95	0.55	112	83	6.02	0.99	2.26	4.76	5.03	6.08	2.28	13.94	128.9	1.4	0.063		15.8	0.2	0.01	27	0.264	0.563					1.791	3.413	4.722	Urban	Tertiary	No	No	Sulfonylurea
34	45	Female	108	124.2	111	88	111	86	46.1	25	40.7	0.87	0.67	111	87	4.05	1.08	1.54	1.78	2.97	3.75	1.43	8.46	69	20.85	1.37	6.56	11.33	46.98	1.58	17.65	37.95	1.8	2.82	56.6	0.29	5.5	1.853	3.747	5.822	Urban	Primary	No		Metformin
35	43	Male	94	104	105	79	104	79	29.3	12	27.5	0.9	0.6	105	79	3.2	0.69	1.15	2.39	2.51	4.64	1.67	10.9	96	2.89	0.982	7.4	11.72	8.34	1.52	15.38	20.56	3.34	0.42	35.7	0.39	1.26	1.805	3.078	4.722	Urban	Secondary	No		Metformin
36	52	Female	99	104	131	100	133	107	29.9	13	26.5	0.95	0.67	132	104	7.47	0.75	3.7	4.75	6.72	9.96	4.93	11.33	100.3	7.63	1.1	13.26	18.53	9.62	1.33	25.5	13.59	1.04	1.26	13.8	0.31	0.38	1.827	3.169	4.722	Urban	Primary	No		Metformin
37	79	Male	92	99	166	100	165	99			25.4	0.93	0.57	166	100	7.3	0.72	4.06	3.56	6.58	10.14	5.64	8.55	69.9	5.45	0.859	5.04	8.21	7.31	0.998	16.27	37.94	2.48	0.71	68.4	0.37	0.53	1.818	3.183	4.722	Rural	Tertiary	No		Sulfonylurea
38	51	Male	88	96	123	77	128	92	26.3	10	24.5	0.92	0.54	126	85	3.76	0.67	1.6	2.35	3.09	5.611	2.39	10.73	93.8	0.52	0.344	8.22	13.54	2.07	0.482	20.93	2.41	0.466			0.53	0.29	1.839	2.976	4.722	Urban	Primary	No		Insulin
39	35	Female	114	131	102	76	100	75	51.8	10	40.4	0.87	0.69	101	76	3.39	0.68	0.98	2.22	2.71	4.99	1.44			3.06	1.75	4.24	7.76	16.42	2.24	12.4	22.06	2.98	0.38	155.6	0.9		1.932	3.081	4.722	Urban	Primary	Yes		Insulin
40	59	Female	106	106	115	72	112	70	25.6	10	29	1	0.67	114	71	5.25	0.6	1.89	3.59	4.65	8.75	3.15	13	118	3	1.08	8.03	14.45	15.07	1.97	16.51	10.19	2.12	0.44	32.7	0.38	1.98	1.813	3.304	4.722	Urban	None	No		Metformin
41	79	Male	106	105	145	89	135	92	47.1	13	29.2	1.01	0.72	140	91	3.65	1	0.66	2.71	2.65	3.65	0.66	9.17	76.7	6.65	0.936	11.93	19.72	27.32	1.41	19.69	20.55	0.944	1.05	14.5	0.32	2.65	1.797	3.121	4.722	Rural	Secondary	No		Metformin
42	37	Male	102	116	138	90	136	90	33.6	17	32.6	0.88	0.63	137	90	3.72	0.71	1.09	2.53	3.01	5.24	1.54	9.36	78.8	5.25	1.34	7.57	10.24	6.09	1.45	12.82	8.86	1.84	0.75	42.6	0.35	0.31	1.763	3.204	10.567	Urban	Primary	No		Sulfonylurea
43	37	Male	96	107	100	61	112	55	41.2	7	29.7	0.9	0.58	106	58	4.18	0.74	1.47	3.25	3.44	5.65	1.97	11.28	99.8	8.05	1.3	9.29	8.56	4.38	1.18	20.29	5.01	1.79	1.2	28.7	0.32	5.03	1.768	3.039	4.722	Urban	Secondary	No		Sulfonylurea
44	32	Male	96	110	152	98	142	96	32.8	13	30.3	0.87	0.56	147	97	4.18	0.97	2.12	2.62	3.21	4.31	2.19	7.82	62	6.63	0.867	10.78	14.16	7.28	0.988	10.8	6.93	1.4	1.02	16.2	0.32	0.19	1.837	3.516	4.722	Urban	Tertiary	No
45	51	Male	102	108	126	91	127	91	35.1	20	32.6	0.94	0.65	127	91	6.85	0.69	9	2.83	6.16	9.9	13.04	10.94	96.1	0.367	0.147	18.16	23.6	3	0.17	30.63	0.954	0.09			0.48	0.48	1.952	3.091	4.722	Urban	Tertiary	No		Metformin
46	50	Male	86	97	123	82	133	93	24.7	10	27	0.89	0.53	128	86	2.22	0.71	1.02	1.26	1.51	3.13	5.84	4.6	27	2.83	0.626	14.93	9.49	1.35	1.03	18.26	3.15	3.36		7.3	0.62	0.27	1.834	3.392	4.722	Rural	Secondary	Yes		Sulfonylurea
47	57	Male	79.5	90	131	80	138	98			23.7	0.88	0.5	135	89	2.03	0.75	0.74	1.07	1.28	2.71	0.99	9.4	79	0.64	0.184	7.19	10.5	3.14	0.445		11.56	1.75			0.52	0.76	1.849	3.143	4.722	Urban	Secondary	Yes		Insulin
48	42	Female	93	96	138	92	148	102	39.9	7	25.4	0.97	0.58	143	97		1.05	1.82	5.35			1.73	9.58	81.2	9.42	1.46	7.94	14.07	27.12	2.68	18	24.93	3.21	1.36	41.5	0.32	2.89	1.889	3.166	5.004	Urban	Secondary	Yes		Sulfonylurea
49	80	Female	107	123	144	86	143	74	46.7	16	34.5	0.87	0.69	144	80	2.79	1.1	0.57	1.55	1.69	2.54	0.52	13.54	124.5	4.35	0.527	6.54	15.48	25.73	2.24	21.18	22.59	1.68	0.61		0.37	2.4	1.818	3.166	4.722	Rural	Primary	No		Metformin
50	32	Male	102	118	114	96	120	96	35.9	17	33.3	0.86	0.6	117	96	5.32	0.69	2.89	3.04	4.63	7.71	4.19	6.1	43	15.1	2.23	6.06	13.36	11.31	2.47	15.59	38.12	3.63	2.03	92.7	0.31	0.52	1.855	3.173	4.722	Urban	Tertiary	No		Sulfonylurea
51	44	Female	100	94	112	85	119	83	40.1	7	24.9	1.06	0.63	116	84	3.09	0.77	1.49	1.73	2.32	4.01	1.94	12.88	117.3	4.53	0.774	14.4	21.65	9.55	1.14	25.17	7.22	0.986	0.8	9.1	0.33	0.69	1.875	3.176	4.905	Urban	Secondary	No		Metformin
52	59	Male	98	105	142	95	139	95	29.3	12	26.7	0.93	0.6	141	95	2.76	0.92	0.83	1.7	1.84	3	0.9	7.19	55.1	5.98	0.845	7.54	14.62	27.46	1.9	18.63	8.59	2.81	0.86	31	0.34	3.03	1.825	3.07	4.722	Urban	Secondary	Yes		Metformin
53	38	Female	93	104	132	82	133	82	44.5	7	27	0.89	0.59	133	82	4.69	1.16	1.1	3.43	3.53	4.04	0.95	10	86	6.04	1.53	9.24	14.28	18.08	2.24	21.81	30.61	3.92	0.9	32.6	0.33	2.39	7.489	3.135	4.722	Urban	Secondary	No		Metformin
54	35	Male	96	108	122	86	119	81	32.3	13	30.3	0.89	0.58	121	84	3.34	1.24	0.81	1.88	2.1	2.69	0.65			6.88	1.25	7.25	11.17	31.62	3.11	14.25	31.3	5.13	0.98	43.9	0.34	6.31	1.907	5.271	4.735	Urban	Tertiary	No		Metformin
55	50	Male	87	110	116	80	111	74	47.4	11	32.7	0.79	0.57	114	77	3.54	1.93	0.85	1.44	1.61	1.83	0.44			7.45	1.48	10.19	16.21	19.7	2.89	18.65	14.17	3.16	1.13	26.8	0.32	2.03	1.881	3.391	4.78	Urban	Tertiary	No		Sulfonylurea
56	53	Female	116	123	139	92	115	79	50.7	12	35	0.94	0.74	127	86	6.01		2.94	4.12				9.56	81	25.45	3.15	11.68	16.17	43.53	4.14	22.56	52.88	5.43	3.88	39	0.27	4.03	2.002	35.966	4.722	Rural	Primary	No		Sulfonylurea
57	45	Female	104	115	118	74	123	85	50.2	11	34.4	0.9	0.68	121	80	7.1	1.75	1.41	5.68	5.35	4.06	0.81	11.81	105.6	12.4	1.77	10.72	13.5	31.6	2.95	18.37	18.98	3.36	1.89	28.3	0.3	6.91	1.763	3.314	4.722	Urban	Primary	No		Sulfonylurea
58	39	Male	88	106	120	83	118	83	25	9	25.7	0.83	0.52	119	83	4.69	1.04	2.02	3.27	3.65	4.51	1.94	12.49	113	10.8	1.66	7.26	10.1	13.83	2.27	19.01	21.31	4.63	1.52	53.6	0.32	1.07	776.281	3.563	4.722	Urban	Tertiary	No		Insulin
59	38	Male	92	101	112	86	118	81	29.2	10	25.3	0.91	0.56	115	84	4.76	1.09	1.86	3.5	3.67	4.37	1.71	14.34	133.2	5.99	1.78	18.7	21.53	10.78	1.7	30.65	10.91	1.98	1.58	12.5	0.3	1.69				Urban	Secondary	Yes	No	Sulfonylurea
60	53	Male	95	106	151	102	146	99	27	12	27.5	0.9	0.55	149	101	3.99	0.88	1.73	2.91	3.11	4.53	1.97	9.34	78.6	45.89	6.38	30.53	10.91	7.07	1.36	13.92	0.895	0.877			0.23	1.98	1.763	3.083	4.722	Urban	Secondary	No		Sulfonylurea
61	43	Female	99	109	130	95	131	94	49.4	10	32.3	0.91	0.65	131	95	3.34	0.65	1.16	2.4	2.69	5.14	1.79	8.8	73	1.66	0.714	12.41	15.91	1.58	0.933	20.78	12.17	2.11		11	0.39	0.02	1.835	3.076	26.581	Urban	Secondary	No		Metformin
62	59	Male	94	91	129	112	125	82	22.2	9	25.2	1.03	0.53	127	97	3.46	0.85	1.43	2.06	2.61	4.07	1.68	13.2	121	10.8	1.82	8.7	10.25	13.73	2.05	18.52	20.2	2.84	1.58	41.3	0.31	1.89	1.804	3.029	4.722	Urban	Secondary	No		Metformin
63	28	Female	105	118	131	92	130	97	57.3	9	39.7	0.89	0.72	131	95	3.55	0.89	0.7	2.68	2.66	3.99	0.79	10.74	93.9	83.78	5.07	7.02	15.44	68.88	4.59	15	19.03	1.87	4.12	129.8	0.25	1.77	1.763	2.962	4.722	Rural	Tertiary	No		Metformin
64	36	Female	107	104	99	67	98	72	51.4	9	34.3	1.03	0.72	99	70	5.48	1.02	1.9	3.77	4.46	5.37	1.86	14.7	137.2	23.69	3.11	7.91	11.03	22.33	4.13		21.81	2.89	3.32	72.9	0.28	0.44	1.763	3.194	4.722	Urban	Secondary	Yes	No	Sulfonylurea
65	52	Female	115	100	100	84	111	88	52.7	12	34.3	1.15	0.73	111	83	4.64	1	1.11	3.59	4.64	4.64	1.11	12.7	115	9	1.27	17.49	22.91	15.36	1.53	26.41	12.52	2.46	2.05	10.1	0.29	1.17	1.863	3.048	4.722	Urban	Primary	No		Metformin
66	35	Female	103	117	116	78	110	75	49.5	8	30.4	0.88	0.62	113	77	3.35	0.57	2.1	1.8	2.78	5.88	3.68	14	130	3.02	1.25	9.41	18.65	5.26	1.09		4.81	0.878	0.46	27.2	0.37	0.24	1.838	2.997	4.722	Urban	Primary	No		Sulfonylurea
67	54	Female	109	92	120	82	117	80	45.3	9	27.3	1.19	0.7	119	81	5.37	0.97	1.45	4.25	4.4	5.53	1.49			6.26	1.87	9.01	11.78	18.49	3.01		39.14	6.15	0.93	39.6	0.33	2.22	1.851	3.214	4.722	Urban	None	No		Sulfonylurea
68	52	Male	101	104.1	116	87	107	84	31.1	12	27.4	0.97	0.61	112	86	2.03	0.63	1.5	0.77	1.4	3.22	2.38	14.11	130.7	11.01	1.54	12.18	16.31	9.06	1.56	26.42	10.73	1.88	1.75	20.4	0.47	0.47	1.929	3.135	4.722	Urban	Secondary	Yes	No	Insulin
69	50	Female	111	102	143	91	155	113	46.2	10	31.2	1.09	0.67	149	102	4.3	0.88	1.41	3.04	3.42	4.89	1.6	12.71	115.4	10.06	2.91	16.07	25.8	18.59	3.83	6.89	26.02	5.49	1.99	23.6	0.45	0.88	2.124	25.815	4.771	Urban	Secondary	Yes	No	Sulfonylurea
70	59	Female	101	104	150	107	156	100	42.1	10	28.4	0.97	0.64	153	104	5.18	1.89	0.66	3.25	3.29	2.74	0.35	5.8	40	5.96	1.94	4.04	5.29	62.24	9.28	4.94	40.51	9.31	0.73	183.5	0.72	45.02	1.813	3.315	4.722	Urban	Secondary	No
71	44	Female	103	124	135	108	143	100	51.6	10	32.9	0.83	0.6	139	104	4.39	1.54	0.94	2.67	2.85	2.85	0.61	9.4	79.2	19.62	2.99	7.53	10.32	11.6	3.16	15.57	55.89	6.58	2.74	77.2	0.46	2.87	2.047	3.329	4.722	Urban	Tertiary	No		Insulin
72	44	Male	97	106	128	97	130	98	30.5	12	27.4	0.92	0.57	129	98	4.64	1.09	2.39	2.36	3.55	4.26	2.19	11.3	101	9.21	2.55	6.65	9.12	24.12	3.4	14.05	50.46	5.92	1.28	85.9	0.33	6.04				Urban	Secondary	Yes	No
73	55	Female	100	104	127	88	108	66	39.6	8	27.7	0.96	0.61	118	77	4.84	1.28	1.12	3.14	3.56	3.78	0.88	10.5	91	9.95	2.31	6.29	10.97	21.77	4.59	10.62	48.19	7.74	1.36	88.6	0.56	2.53	2.064	3.131	4.722	Urban	Primary	No	No	Metformin
74	81	Female	106	101	140	76	130	71	39.4	9	24.9	1.05	0.64	135	74	4.39	1.06	1.13	3.08	3.33	4.14	1.07	14.6	136	7.84	1	5.46	10.38	10.6	1.45	18.68	17.82	3.22	1.04	64.8	0.61	0.56	1.938	3.041	4.936	Urban	None	Yes	No	Insulin
75	36	Female	102	124	122	98	131	94	50.6	9	35.2	0.82	0.61	127	96	2.18	1	0.68	0.78	1.18	2.18	0.68	6.7	50	16.68	2.74	5.88	9.05	25.31	3.72	10.77	19.05	7.46	2.22	113.5	0.31	5.26	2.261	3.798	2.19	Urban	Secondary	No		Metformin
76	43	Male	124	137	119	91	125	98	58.7	12	41	0.91	0.74	122	95	5.43	0.91	1.17	4.16	4.52	5.97	1.29	12.6	114	4.89	2.01	17.69	22.41	12.57	1.87	29.68	14.92	2.13	1.15	15	0.31	1.63	2.121	3.746	2.171	Urban	Secondary	No		Insulin
77	62	Male	96	102	161	101	159	92	30	14	28.2	0.94	0.59	160	97	4.68	1.08	1.35	3.58	3.6	4.33	1.25	6.8	51	4.37	0.969	7.64	13.01	8.26	1.45	18.4	18.12	2.71	0.63	33.3	0.36	0.72	2.121	3.616	2.749	Urban	Secondary	No		Sulfonylurea
78	53	Female	86	100	132	72	140	86	40	7	23.5	0.86	0.55	136	79	5.49	1.42	1.33	3.84	4.07	3.87	0.94	11	97	7.27	1.69	6.43	11.11	9.52	2.31	14.59	50.01	6.84	1	69.1	0.34	0.48	2.121	3.581	2.101	Urban	Tertiary	No		Sulfonylurea
79	46	Male	99	107	143	96	156	101	29.2	12	27.4	0.93	0.6	150	99	5.29	1.23	1.28	3.62	4.06	4.3	1.04	11.28	99.8	6.65	3.65	14.16	18.68	6.63	3.68	23.8	11.78	5.3	1.15	34.3	0.31	0.004	2.127	3.631	2.659	Urban	Secondary	No
80	46	Male	100	110	131	97	143	105	35.1	13	27.6	0.91	0.6	137	101	7.7	1.12	1.21	6.29	6.58	6.88	1.08	10.63	92.7	11.25	3.89	19.46	24.39	9.15	4.14	33.82	13.61	4.86	3.25	25.9	0.28	0.43	2.121	3.655	1.997	Urban	Secondary	No		Sulfonylurea
81	21	Male	79	93	117	71	112	71	14	3	21.1	0.85	0.47	115	71	2.86	0.77	1.45	1.62	2.09	3.71	1.88	10.41	90.3	4.78	2.45	8.55	14	7.37	3.06	21.39	3.77	3.07	0.7	53.2	0.35	0.48	2.673	3.788	88.064	Urban	Tertiary	Yes	No	Insulin
82	60	Female	92	96	141	100	138	100	36.9	7	22.5	0.96	0.59	140	100	5.18	0.68	1.85	2.42	4.5	7.62	2.72	11.8	105.5	3.22	3.17	18.03	22.27	13.4	6.31	33.26	7.42	5.59	0.78	22.6	0.33	2.4	2.187	5.757	3.276	Rural	Primary	Yes		Insulin
83	50	Male	107	116	130	100	141	101	36.1	15	29.6	0.92	0.59	136	100	4.09	0.71	1.45	3.2	3.38	5.76	2.04	9.95	85.2	10.74	6.82	12.04	17.87	21.2	9.69		23.91	13.6	1.69	74.5	0.3	1.79	2.147	3.92	2.718	Urban	Tertiary	No		Metformin
84	36	Male	84	104	101	68	100	64	9	6	25.4	0.81	0.5	101	68	4.59	1.42	0.93	2.96	3.17	3.23	0.66	15.7	148	6.64	0.894	8.09	12.47	8.25	1.17		9.58	2.03	0.96	28.2	0.33	0.37	2.121	3.817	2.271	Urban	Secondary	Yes	No	Metformin
85	56	Female	117	128	129	89	125	85	54.6	14	38	0.91	0.71	127	87	6.94	1.49	1.1	5.65	5.45	4.66	0.74			15.19	3.16	5.93	9.03	94.77	8.55	9.24	112.8	13.04	2.03	123.7	0.51	25.67	1.835	3.061	4.722	Urban	Tertiary
86	25	Male	84	94	113	71	113	69	21.4	6	22.6	0.8	0.52	113	70	3.64		0.56	2.52				5.2	34	5.33	1.28	4.71	5.38	70.48	6.82	3.59	23.03	4.71	0.68	102.4	0.71	97.24	2.961	3.5	6.224	Urban	Tertiary
87	48	Female	104	112	114	72	110	75	41.3	8	27.3	0.93	0.65	112	74	5.49	2.34	0.91	3.11	3.15	2.35	0.39	5.76	39.5	8.66	2.49	4.44	8.84	29.58	5.09	10.82	42.83	8.78	1.09	181.1	0.35	4.76	3.014	3.346	6.611	Urban	Tertiary	Yes		Metformin
88	62	Female	82	98	144	87	136	75			20.4	0.84	0.53	140	81	4.99	1.65	0.64	3.45	3.34	3.02	0.39	5.83	40.2	8.06	2.02	6.96	9.8	22.52	3.2	15.66	54.53	7.91	1.13	66.8	0.33	5.09	2.907	3.436	6.281	Urban	Secondary	No		Metformin
89	36	Male	91.5	96.5	113	76	122	78	36.3	5	19.4	0.95	0.55	118	77	2.61	0.79	0.92	1.52	1.82	3.3	1.16	6.64	49.1	1.5	0.402	10	15.96	1.81	0.46	23.94	10.99	2.53			0.41	0.05	4.028	3.33	5.947	Urban	Primary	Yes	No	Insulin
90	67	Female	91	94	124	85	134	85	31.5	6	23.1	0.97	0.58	129	85	8.53	1.07	3.89	5.73	7.46	7.97	3.64			0.2	0.121	15.21	23.4	2.77	0.947	32.1	2.68	1.09			0.58	0.31	2.973	3.376	5.907	Urban	Secondary	No		Insulin
91	75	Female	72	90	141	87	127	78	32.5	6	21.4	0.8	0.46	134	83	6.62	1.95	1.02	4.22	4.67	3.39	0.52	5.6	38	0.2	0.408	4.88	10.78	6.65	2.6	11.96	15.66	4.86			0.8	1.09	2.955	3.31	6.02	Rural	Primary	No
92	42	Male	107.7	115.5	109	79	111	79	35.2	16.2	31.8	0.93	0.65	110	79	4.19	0.42	1.23	3.32	3.77	9.97	2.93	5.9	41	46.99	2.27	8.69	8.25	49.3	2.24	24.46	37.18	3.32	6.45	48.8	0.26	1	2.965	3.258	6.094	Urban		No		Sulfonylurea
93	50	Female	94	99	101	67	111	68	31.6	7	24.7	0.95	0.55	106	68	2.47	1.03	0.71	1.27	1.44	2.4	0.69	4.9	30	19.64	1.36	4.33	7.88	62.47		11.12	85.12		2.4	125.8	0.31	12.07	3.02	3.312	5.921	Urban	Secondary	Yes	No	Insulin
94	49	Male	91.5	103	113	78	118	73	21.7	8	23.7	0.89	0.52	116	76	2.62	0.5	1.91	1.53	2.12	5.24	3.82	11.6	103	8.97	1.31	22.59	26.37	3.55	1.13	22.77	5.54	0.871	5.26	7.5	0.28	1.43	3.045	3.46	6.494	Urban	Secondary	Yes	Yes	Insulin
95	42	Male	107	105.9	115	75	118	68	29.7	21	31.9	1.01	0.67	117	72	2.66	1	1.3	1.13	1.66	2.66	1.3	9.2	77	5.72	2.6	5.92	9.04	27.48	7.2	9.76	69.4	13.13	0.78	108	0.36	6.97	3.122	3.357	5.535	Rural	Tertiary	Yes	No	Insulin
96	75	Female	114	135	82	59	96	59	51.1	18	41.2	0.84	0.75	89	59	4.52	0.66	2.23	3.5	3.86	6.85	3.38	9.9	85	4.72	3.13	6.16	9.91	13.76	5.36	13.75	50.2	12.48	0.65	114.6	0.37	2.41	2.857	3.239	5.535	Rural	Primary	Yes	Yes	Insulin
97	47	Female	103.5	113	126	88	118	89	41.1	14	32.4	0.92	0.64	122	89	3.89	1.03	0.89	2.76	2.86	3.78	0.86	5	31	8.24	2.44	6.72	7.87	0.873	2.43	5.38	3.54	3.27	1.15	81.6	0.33	6.41	2.857	3.503	6.255	Rural	Secondary	Yes	No	Sulfonylurea
98	57	Male	117	104	163	93	151	99			30.9	1.13	0.66	157	96	4.33	0.76	1.22	3.07	3.57	5.7	1.61	9.18	77	6.24	1.05	9.8	14.73	8.49	1.95	16.05	1.25	0.752	0.94	22.3	0.56	0.46	2.875	3.176	5.535	Urban	Tertiary	No		Sulfonylurea
99	45	Female	113	110.5	147	92	145	92	47.4	10	33.5	1.02	0.69	146	92	3.47	1.25	2.09	1.5	2.22	2.78	1.67	5.6	38	28.81	3.3	5.6	9.51	164.1	9.36	9.66	76.71	9.37	3.7	141.9	0.26	34.6	2.887	3.24	5.535	Urban	Secondary	No		Metformin
100	56	Female	91.5	95.5	106	69	102	69	36.1	7	22.6	0.96	0.62	104	69	6.11	1.72	2.19	3.79	4.39	3.55	1.27	10	86	10.84	2.83	10.48	17.67	23.99	4.09	22.52	23.99	6.31	1.65	42.2	0.3	1.83	2.898	3.205	5.535	Urban	Primary	Yes	No	Sulfonylurea
101	77	Male	92	96	132	94	124	89	39.1	12	26.9	0.96	0.57	128	92	5.78	1.25	1.18	4.41	4.53	4.62	0.94	10.9	95	3.14	0.881	5.64	10.53	11.12	2.34	5.16	9.48	4.01	0.42	55.7	0.4	1.63	2.857	3.479	5.535	Urban	Secondary	No		Sulfonylurea
102	48	Female	77.3	107.4	111	77	104	82	37.8	6	23.8	0.72	0.5	108	80		1.49	2.25	3.65			1.51	9.5	80	0.2	0.01	14.23	18.75	6.21	0.31	18.02	1.87	0.663			0.83	1.33	4.015	3.259	5.535	Urban	Tertiary	Yes		Sulfonylurea
103	56	Male	82.6	94	124	81	110	77	13.2	5	22.8	0.88	0.5	117	79	3.67	0.91	1.69	2.33	2.76	4.03	1.86	12.56	113.8	3.98	0.118	15.32	20.29	1.01	0.081	31.26	0.2	0.01			0.33	0.6	3.101	3.363	51.313	Urban	Secondary	Yes		Insulin
104	50	Male	94	108.5	114	87	108	76	23.7	12	27.9	0.87	0.57	111	82	3.79	1.01	1.17	2.56	2.78	3.75	1.16	13.5	124	2.23	0.323	11.39	14.92	5.56	1.08	21.97	11.92	1.95			0.38	0.94	2.915	11.46	5.535	Rural	Tertiary	No		Insulin
105	35	Male	82	101	126	84	127	72	13.8	6	22.6	0.81	0.47	127	78	3.94	0.8	1.37	2.81	3.14	4.93	1.71	14.43	134.2			11.01	11.87	2.1	0.41	16.58	0.638	0.198					2.956	3.467	5.699	Urban	None	Yes		Insulin
106	62	Male	90	96	145	78	147	86			23.6	0.94	0.52	146	82	3.53	0.81	1.29	2.31	2.72	4.36	1.59	16.62	158.1	0.466	0.336	7.67	12.1	0.32	0.32	22.17	7.47	1.93			0.55	0.03	3.001	3.237	5.535	Rural	Tertiary	Yes	Yes	Insulin
107	46	Male	94	99	106	75	109	73	22.5	7	22.9	0.95	0.52	108	74	3.74	1.04	0.58	2.78	2.7	3.59	0.56	10.85	95.1	0.755	0.803	7.12	10.53	3.3	1.34	15.11	7.3	2.01		33.3	0.5	0.75	2.871	3.383	5.535	Urban	Tertiary	No		Insulin
108	56	Male	120	127.5	126	92	111	88	37.1	19	33.1	0.94	0.65	119	90	3.94	1.29	1.14	2.49	2.65	3.05	0.88	12.16	109.4	3.09	1.7	15.27	19.09	1.31	1.45	25.57	2.73	2.03	0.58	15.8	0.34	0.47	2.89	3.899	40.898	Urban	Tertiary	No		Sulfonylurea
109	57	Female	120	116.5	137	87	125	77	43	10	32.2	1.03	0.72	131	82	2.77	0.68	0.92	1.85	2.09	4.07	1.35	11.95	107	8.45	1.1	25.64	29.34	8.14	1.26	34.29	7.26	1.86			0.28	0.08	3.039	3.259		Urban	Secondary	No		Insulin
110	43	Male	89	100.5	117	74	124	76	24.4	8	25.1	0.89	0.52	121	75	5.26	1.19	1.73	3.58	4.07	4.42	1.45	15.24	143	2.69	0.061	11.34	18.03	2.67	0.213	25.83	4.01	0.243			0.37	0.003	2277.6	3.899	40.898	Urban	Secondary	Yes	Yes	Insulin
111	31	Male	86	99	109	72	109	73			21.8	0.87	0.49	109	73	4	0.65	4.06	1.32	3.35	6.15	6.25	13.92	128.6	0.2	0.03	10.59	23.76	2.95	0.096	28.86	4.26	0.138			0.63	0.21	3.003	3.833	40.898	Urban	Secondary	Yes	Yes	Insulin
112	31	Male	81.3	94	103	76	91	63	16.9	3	20.4	0.86	0.46	97	70		1.32	2.26	2.55			1.71	13.71	126.3	0.2	0.01	23.43	27.19	0.2	0.01	36.23	0.217	0.133			0.52		4.109	3.644	5.535	Urban	Tertiary	Yes	Yes	Insulin
113	58	Male	96	104	140	86	146	88	29	12	26	0.92	0.55	143	87		0.94	1.33	3.91			1.41	11.47	101.9	2.43	0.567	14.07	17.89	0.2	0.114	30.25	0.2	0.086			0.52	0.58	3.775	3.244	5.535	Urban	Tertiary	No		Metformin
114	50	Female	76.8	81	128	113	119	90	21.9	3	18.7	0.95	0.5	124	102		0.9	1.52	2.21			1.69	9.72	82.7	3.44	0.631	13.01	18.58	8.2	0.906	26.14	10.39	0.094	0.57	9.2	0.34	0.86	2.922	3.353	5.535	Rural	Primary	Yes	No	Insulin
115	75	Female	96	107	153	79	144	77	26.4	5	20.2	0.9	0.64	149	78		1.13	2.09	1.56			1.85	11.61	103.4	2.14	1.18	5.43	11.88	6.5	1.84	17.49	8.85	2.77		73.4	0.43	0.68	3.03	3.492	5.535	Urban	Primary	Yes	No	Sulfonylurea
116	72	Female	98.3	99	112	72	104	68	43.2	12	29.9	0.99	0.7	108	70	2.69	0.87	0.87	1.53	1.82	3.09	1	7.45	57.9	4.8	1.43	8.52	14.18	24.15	2.54	20.35	34.13	3.88	0.71	35.9	0.35	3.42	2.857	3.301	5.535	Urban	Tertiary	No		Sulfonylurea
117	53	Female	106	104	113	87	105	76	41.3	7	23.8	1.02	0.64	109	82	4.24	1.34	1.06	2.87	2.9	3.16	0.79	11.17	98.6	7.61	1.03	7.6	13.35	7.79	1.39	21.76	5.69	1.65	1.09	35.1	0.33	0.03	2.918	3.189	5.535	Urban	Primary	Yes	No	Insulin
118	59	Female	84	91.5	122	85	119	82	30.2	6	22	0.92	0.53	121	84		1.34	0.86	3.01			0.64	11.5	102.2	5.47	0.696	10.35	14.44	4.01	0.725	18.03	5.45	1.33	0.84	14.8	0.33	0.36	2.857	3.257	5.535	Urban	Tertiary	No		Insulin
119	23	Female	72	83	120	84	107	76	18.8	2	19.7	0.87	0.46	114	80		0.71	0.65	1.53			0.92	13.47	123.7	1.91	0.575	12.83	17.27	0.655	0.642	28.96	1.91	1.19			0.38	0.28	2.878	3.255	5.535	Urban	Secondary	No		Insulin
120	76	Female	106.5	126	129	88	124	90	52.1	15	33.4	0.85	0.64	127	89		0.91	2.2				2.42	5.26	34	4.85	1.26	5.53	7.4	18.45	3.64	6.89	23.51	5.05	0.65	74.1	0.37	7.27	2.857	3.325	5.535	Rural	Tertiary	No	No
121	27	Male	83	90	133	83	130	90	16.6	4	21.1	0.92	0.49	132	87	4.68	1.2	1.22	3.39	3.48	3.9	1.02	13.4	123	8.69	0.826	7.1	11.05	3.86	1.03	11.42	3.93	1.56	1.22	34.2	0.33	1.22	2.959	3.295	5.535	Urban	Tertiary	Yes	Yes	Insulin
122	68	Female	91	112	130	76	131	60	39.1	8	23.8	0.81	0.54	131	68	3.56	1.03	0.96	2.5	2.53	3.46	0.93	10.97	96.4	4.4	1.16	8.92	16.44	11.37	1.84	20.25	11.26	1.93	0.65	28.4	0.35	0.93	2.934	3.338	6.093	Urban	None	No		Sulfonylurea
123	87	Male	87.6	94.8	165	98	148	88	19	12	25.9	0.92	0.55	157	93	5.29	2.13	1.22	3.02	3.16	2.48	0.57	10.98	96.5	5.88	0.953	18.37	27.22	6.54	1.32	11.33	5.21	0.891	1.5	7.3	0.3	0.08	2.857	59.037	7.442	Rural	Tertiary	Yes		Sulfonylurea
124	67	Male	85	98	136	83	127	80	11.7	8	24	0.87	0.53	132	82	3.73	0.91	0.92	2.77	2.82	4.1	1.01	12.57	113.9	1.29	0.387	6.57	13.3	1.7	0.573	22.88	4	1.43			0.46	0.06	2.857	3.718	5.535	Urban	Secondary	Yes		Insulin
125	53	Male	88	98	99	69	117	88	22.2	7	21.5	0.9	0.52	108	79	5.18	0.96	4.07	3.15	4.22	5.4	4.24			4.86	1.17	26.42	31.76	7.53	1.95	39.42	11.22	1.98			0.3	0.5	2.927	3.24	5.535	Rural	Primary	Yes	Yes	Insulin
126	38	Female	95	106	92	71	83	63	44.5	7	26.9	0.9	0.55	88	67	3.31	1.06	1.26	1.65	2.25	3.12	1.19	9.95	85.2	5.9	2.48	17.91	23.96	13.23	3.25	27.1	14.53	3.73	1.41	18	0.3	1.21	2.883	3.209	6.163	Urban	Primary	Yes	Yes	Sulfonylurea
127	37	Female	98.5	110.5	102	70	95	65	50.2	10	35.9	0.89	0.67	99	83	7.04	1.07	2.03	5.32	5.97	6.58	1.9	13.6	114	2.11	1.66	9	17.49	8.62	3.09	16.9	7.91	5.43		36.3	0.39	0.77	2.883	3.605	5.535	Urban	Primary	No		Metformin
128	44	Male	91	100	104	68	105	68	17.8	5	22.4	0.91	0.51	105	68	4.15		1.61	2.37				14.46	134.5	4.6	0.747	17.19	5.31	7.04	1.75		3.26	1.08	1.02	6.6	0.53	0.21				Urban	Tertiary	Yes	Yes	Insulin
129	35	Male	88.5	98	109	77	117	79	26.9	9	25.4	0.9	0.54	113	78	3.63	0.51	2.15	2.35	3.12	7.12	4.22	11.78	105.2	1.38	0.906	20.57	23.1	0.525	0.66	37.11	2.31	0.797		6	0.37	0.34	2.977	3.744	5.535	Urban	Secondary	Yes	Yes	Insulin
130	60	Female	72	88.5	146	84	149	85	17.7	2	19.8	0.81	0.45	148	85	4.15	1.4	1.68	2.54	2.75	2.96	1.2	7.2	55.2	1.68	1.06	16.31	20.1	2.87	1.36	20.49	2.61	1.49		9.6	0.37	0.31	2.892	3.336	6.38	Urban	Secondary	Yes		Metformin
131	71	Female	100.2	109	94	69	91	68	40.2	11	28.5	0.92	0.65	93	69	3.34	0.8	1.26	2.06	2.54	4.175	1.58	6.07	42.8	15.3	2.82	7.82	10.5	29.19	3.66	12.9	50.86	6.48	2.17	69.1	0.3	5.18	3.076	3.201	6.13	Urban		Yes		Metformin
132	42	Female	96.5	108	116	79	123	86	21.9	8	29.5	0.89	0.57	120	79	2.52	0.24	3.26	0.8	2.28	10.5	13.58	9.12	76.2	0.491	0.396	21.4	26.3	6.11	0.997	33.89	12.49	1.5			0.44	1.15	2.969	3.363	5.65	Urban	Primary	Yes	No	Sulfonylurea
133	28	Male	104.5	118.7	152	101	153	94	32.4	11	29.2	0.88	0.57	153	98	4.49	0.62	4.2	1.46	3.87	7.24	6.77	12.88	117	1.51	0.799	11.13	16.88	1.57	1.03	24.99	1.99	0.69		14.6	0.4	0.01	3.038	3.574	11.315	Urban	Secondary	Yes	Yes	Insulin
134	52	Male	87	92	114	72	117	68	18	4	21.1	0.95	0.5	115	70	4.78	0.14	5.44	1.15	4.64	34.14	38.86	10.9	96	0.2	0.257	15.88	20.31	0.2	0.307	19.81	0.2	0.277			1.99					Rural	Tertiary	Yes	Yes	Insulin
135	38	Male	109	112	162	106	164	120	41	19	35.1	0.97	0.66	163	113																										Urban	Secondary	No		Metformin
136	56	Male	76.5	84	126	86	123	86	7.2	1	17.5	0.91	0.44	125	86	2.05	0.69	0.81	0.94	1.36	2.97	1.17	14.3	133	2.42	0.842	17.83	21.3	3.52	0.961	34.47	2.95	0.865		6.9	0.35	0.32				Urban	Tertiary	Yes	Yes	Insulin
137	39	Male	78	96	124	83	126	91	10.8	1	19.5	0.81	0.41	125	87	3.31	0.66	1.03	2.41	2.65	5.02	1.56	14.2	131	0.352	0.544	15.99	16.35	1.71	0.713	24.46	0.315	0.541			0.5	3.77				Rural	Tertiary	No		Sulfonylurea
138	57	Female	101.5	114.5	82	66	135	88	42.9	10	31.8	0.89	0.62	109	77	2.73	1.11	0.99	1.21	1.62	2.46	0.89	5.2	34	6.98	1.73	4.8	7.66	56.25	5.03	8.1	51.36	6.56	0.9	121.2	0.36	17.23	2.866	12.341	5.754	Urban	Tertiary	Yes	Yes	Metformin
139	25	Female	98	107	114	74	123	80	49.1	7	33	0.92	0.63	119	77	3.55	0.74	1.08	2.58	2.81	4.8	1.46	11	97	8.88	1.52	7.92	12.12	23.83	1.33	19.54	39.89	2.71	1.28	42.9	0.32	3.56	3.015	3.415	5.535	Urban	Secondary	Yes	No	Insulin
140	73	Male	119	104	143	80	128	75	35.9	22	33.7	1.14	0.72	136	78	2.88	1.52	1.03	0.97	1.36	1.89	0.68	6.2	45	8.73	2.65	5.97	9.06	62.48	7.22	10.8			1.18	107.7	0.34	17.4	2.989	3.379	5.535	Urban	Tertiary	Yes	No	Metformin
141	49	Female	66	100.5	136	89	188	80	41.2	7	24.8	0.66	0.41	162	85	3.62	1.17	0.76	2.4	2.45	3.09	0.65	7.5	59	4.07	1.18	9.69	14.39	20.02	2.83	15.13	13.82	3.47	0.62	24.7	0.35	3.39	2.892	3.392	5.535	Urban	Secondary	No		Metformin
142	48	Male	105	112	131	83	126	81	36.8	17	32.9	0.94	0.63	129	82	2.61	0.93	0.87	1.45	1.68	2.81	0.94			7.24	2.13	4.43	9.13	1.6	3.83	10.16	64.75	9.9	0.91	163.3	0.36	1.2	2.272	3.271	6.189	Urban	Tertiary	No		Metformin
143	39	Male	73.5	86	120	86	126	88	10.5	2	20.3	0.85	0.44	123	87	5.22	1.55	1.21	3.66	3.67	3.37	0.78			0.518	0.77	15.21	24.91	3.19	0.983	30.37	3.26	1.19			0.46	0.28	3.045	3.343	5.535	Urban	Tertiary	Yes	Yes	Insulin
144	25	Male			143	96	123	74						133	85	2.9	0.63	1.61	1.84	2.27	4.6	2.56			5.57	2.01	26.6	28.86	8.94	2.16	34.91	7.99	2.3			0.29	1.49	2.903	3.156	5.535	Urban	Tertiary	Yes	Yes	Insulin
145	40	Female	110	117	113	83	112	86	45.5	10	38.1	0.94	0.71	113	85	3.16	0.8	1.24	1.96	2.36	3.95	1.55			0.2	0.545	14.98	19.71	1.5	0.564	29.69	7.31	0.731			0.58	0.28	2.865	3.146	5.535	Urban	Tertiary	Yes	No	Insulin
146	44	Male	85	98	113	77	125	75	25.7	10	25.3	0.87	0.51	119	76	3.21	0.7	0.98	2.24	2.51	4.59	1.4	9.44	79.7	10.91	1.73	13.78	16.49	12.41	1.91		8.98	2.04	1.84	18.5	0.46	0.55	2.857	3.295	5.535	Rural	Primary	No		Insulin
147	53	Male	102	113	127	88	151	111	31.5	16	31.7	0.9	1.06	139	100	5.19	0.93	2.09	3.65	4.26	5.58	2.25	9.8	84	27.78	2.71	4.99	9.16	49.81	5.31	10.42	68.46	13.43	3.47	153.4	0.47	5.28				Urban	Tertiary	Yes	Yes	Insulin
148	56	Female	99	107	128	57	124	82	39.4	9	28.3	0.92	0.63	126	70	5.42	0.87	2.52	3.74	4.55	6.23	2.9	7	53	16.59	2.68	7.33	12.53	27.76	4.5	11.99	43.46	6.08	2.31	74.6	0.48	2.15	2.896			Rural	Primary	No	No
149	39	Male	98	103	127	86	128	92	31	10	26.2	0.95	0.58	128	89	6.54		1.16				5.64	13.4	122	2.65	1.19	16.34	18.84	0.827	1.07	30.09	3.08	1.37		10.6	0.61	0.73	2.857	3.394	5.535	Urban	Tertiary	No		Sulfonylurea
150	56	Female							44.7	9	26.3					5.76	1.53	0.86	4.09	4.23	3.76	0.56	6.3	46	14.63	3.32	5.34	6.49	39.88	5.35	6.51	15.9	6.97	1.91	155.7	0.53	21.96	2.857	3.15	5.535	Urban	Secondary	Yes	Yes	Insulin
151	48	Male	81	84.5	136	83	144	84				0.96	0.51	140	84	2.46	0.95	0.51	1.2	1.51	2.59	0.54	10.7	93	0.514	0.707	7.95	10.39	1.25	0.955	19.47	1.03	1.32			1.64	0.3	2.857	3.261	5.535	Urban	Primary	Yes	Yes	Insulin
152	45	Male	98	103.5	123	79	140	82	28.6	13	28.7	0.95	0.6	132	81	4.11	0.75	1.06	3.03	3.36	5.48	1.41	9.4	79	5.57	2.16	3.77	7.61	35.85	7.04	6.73	13.08	7.55	0.67	226.1	0.76	7.89	2.98	3.324	5.535	Urban	Tertiary	No		Sulfonylurea
153	49	Female	91.5	101	124	78	115	79	34.7	7	26	0.91	0.59	120	79	5.17	1.41	2.99	2.27	3.76	3.67	2.12	10.7	94	9.71	2.41	20.66	13.53	18.9	5.2	19	7.83	3.09	3.5	15	0.43	1.29	2.949	3.473	6.083	Urban	Secondary	No	No	Metformin
154	26	Female	104	114	117	77	106	80	50.5	8	33.7	0.91	0.65	112	79	2.62	0.88	1.58	1.14	1.74	2.98	1.8	7.4	57	21.07	2.84	16.64	24.73	20.56	2.94	26.42	19.82	3.49	4.27	22.3	0.39	0.06	3.005	3.118	5.715	Urban	Secondary	No	No	Insulin
155	64	Female	90	108	133	87	145	86	43.5	10	23.9	0.83	0.57	139	87	4.64	0.96	1.09	3.33	3.68	4.83	1.14	11.2	99	14.43	0.56	3.59	7.95	37.1	3.36	12.1	49.74	5.9	1.68		0.58	5.2	2.857	3.207	5.535	Urban	Secondary	Yes	Yes	Insulin
156	30	Female			106	80	90	69						98	78	4.95	1.11	1.82	3.45	3.84	4.46	1.64			17.76	2.72			33.32	5.56	14.26	35.63	5.2					2.923	3.387	5.535	Urban	None	No	No	Sulfonylurea
157	39	Female	104	117	124	72	120	70	49.1	11	38.1	0.89	0.69	122	71	2.38	0.74	1.1	1.22	1.64	3.22	1.49	7.2	55	14.96	2.8	8.26	9.99	22.78	3.23	18.31	48.9	6.39	2.15	62.5	0.48	7.82	2.886	3.239	5.535	Urban	Tertiary	No	No	Metformin
158	63	Female	139	141	111	76	125	83			48.7	0.99	0.95	118	80	4.01	0.67	1.99	2.68	3.34	5.99	2.97	9.4	79	9.29	2.57	8.66	11.84	48.94	7.54	13.28	53.27	7.06	1.36	54	0.32	12.47				Urban	Primary	Yes	No	Insulin
159	78	Female	99	96.5	154	78	129	72	35.8	8	23.3	1.03	0.61	142	75	2.92	1.54	0.64	1.16	1.34	1.9	0.42	6.5	47	30.56	3.46	4.82	6.45	25.92	4.01	6.45	5.74	0.934	3.77	194.4	0.46	2.85	2.868	3.237	5.535	Urban	Tertiary	No		Metformin
160	61	Female	107	102.5	124	76	142	85	49.1	13	35	1.04	0.73	133	81	5.78	1.36	1.81	3.53	4.42	4.25	1.33	6.5	47.5	0.2	1.38	9.43	14.14	41.99	4.63	14.45	15.62	5.94		29.2	3.63	8.87	2.96	3.696	5.535	Urban	Primary	No		Metformin
161	52	Female	96	101	124	87	132	82	42.5	9	28.5	0.95	0.62	128	85	5.48	1.35	1.51	3.66	4.13	4.06	1.12	6.4	46.4	5.05	2.42	5.41	8.79	32.26	5.12	11.38	71.16	11.41	0.67	121.6	0.37	8.06	2.965	3.202	5.535	Urban	Secondary	No		Metformin
162	49	Female	112	118	117	94	138	100	47.9	12	37.9	0.95	0.69	128	97	4.42	0.81	1.62	3.04	3.61	5.46	2	8.6	70.5	16.19	2.99	7.7	11.83	12.09	5.03	12.64	77.09	8.11	2.29	74.2	0.48	0.99	2.959	3.127		Urban	Secondary	Yes	No	Metformin
163	58	Female	99	112	131	88	124	84	46.3	11	30.5	0.88	0.62	128	86	5.41	0.96	2.97	3.34	4.45	5.64	3.09	12.3	110	4.15	2.68	10.08	15.34	10.54	3.4	22.05	23.05	4.73	0.63	43.1	0.35	1.21				Urban	Primary	No		Metformin
164	62	Male	99.5	97	119	79	126	88	29	14	27.3	1.03	0.62	123	84	4.14	0.8	2.05	2.58	3.34	5.18	2.56	4.7	27	14.91	3.4	6.31	11.22	40.16	5.28	11.01	42.68	6.83	2.02	116.4	0.31	5.14	2.24	3.946	2.127	Urban		Yes	Yes	Metformin
165	68	Male	112	109.5	132	79	136	79	35.9	19	31.2	1.02	0.66	134	79	2.23	0.83	0.85	1.07	1.4	2.67	1.02	10.8	94	1.47	2.07	5.78	10.89	5.72	3.07	17.21	17.01	6.35		96.1	0.46	1.2	2.139	3.688	2.005	Urban	Primary	No		Sulfonylurea
166	62	Male	112	111.5	109	77	117	79	34.4	24	36.3	1	0.69	113	78	4.9	1.03	2.65	3.52	3.87	4.78	2.57	6.49	47.4	30.39	8.85	5.65	7.84	100	20	8.44	92.34	23.36	3.91	287.9	0.29	31.79	2.256	3.684	2.036	Urban	Tertiary	No		Metformin
167	34	Female	77.5	85	121	81	113	85	30.2	4	20.1	0.91	0.5	117	83	3.81	1.47	0.73	2.44	2.34	2.59	0.5	11.4	102	3.86	0.79	6.43	9.91	8.49	1.06	18.41	13.85	2.12	0.54	40.1	0.38	1.33	2064.54	3.865	1.997	Urban	Tertiary	No		Metformin
168	44	Female	105	105.5	125	91	109	82	49	10	31.1	0.1	0.68	117	87	4.1	0.77	4.1	2.24	3.33	5.32	5.32	5.85	40.4	0.2	2.99	4.51	8.44	13.83	11.65	10.11	34.27	27.73			0.83	3.47	3.518	3.783	2.208	Urban	Secondary	No
169	75	Female	103	113.1	119	77	122	70			27.2	0.91	0.61	121	74	3.15	1.32	0.84	1.65	1.83	2.39	0.63	6.96	52.6	13.5	5.56	5.26	10.43	62.78	17.54	14.06	139.7	36.21	1.76	231.8	0.32	9.53	2.121	3.597	2.394	Urban	Secondary	No		Sulfonylurea
170	40	Female	100	119.5	110	77	113	76	52.5	10	32.8	0.84	0.63	112	83	3.03	0.89	1.23	1.82	2.14	3.4	1.38	7.69	60.5	9.52	4.23	6.66	11.77	53.19	11.56	14.99	50.76	16.42	1.32	124.1	0.33	8.55	2.121	3.994	1.997	Urban	Tertiary	No		Metformin
171	26	Female	85.5	100.5	119	80	119	83	41.2	6	27	0.85	0.54	119	82	6.63	1.65	1.69	4.99	4.98	4.02	1.02	12.8	116	6.68	1.92	15.26	22.11	9.46	2.14	25.25	9.67	2.39	1.24	17.5	0.31	0.41	2.274	3.658	1.997	Urban	Secondary	Yes	Yes	Insulin
172	33	Female	108	116.5	109	71	102	67	52.3	9	35	0.93	0.71	106	69	3.59	1.64	1.31	1.89	1.95	2.19	0.8	11.5	102	7.02	2.33	11.73	16.37	10.42	2.24	23.63	18.32	3.01	1.1	30.4	0.32	0.73	2.121	3.561	1.997	Urban	Tertiary	No		Insulin
173	58	Female	101	94	134	92	133	95	43.4	9	27.5	1.07	0.64	134	94	5.5	1.25	2.83	3.72	4.25	4.4	2.26	5.7	39	10.62	2.62	7.1	11.55	6.13	4.45	15.73	42.33	10.69	1.49	77.7	0.32	1.01	2.121	3.669	1.997	Rural	Primary	No		Metformin
174	58	Female	99	113	116	78	129	87	45.2	12	33	0.88	0.59	123	83	4.51	1.2	1.31	2.79	3.31	3.76	1.09	10.7	94	8.2	1.7	8.55	12.42	14.4	2.44	16.45	36.46	5.51	1.2	40.5	0.32	1.6	2.121	3.586	1.997	Urban		No		Sulfonylurea
175	57	Male	91	101.2	173	101	155	92	20.9	11	26.1	0.9	0.53	164	97	2.6	0.98	0.98	1.11	1.62	2.65	1	4.3	23	3.77	1.02	5.4	6.13	33.79	5.38	6.82	27.63	7.29	0.5	67.1	0.39	41.12	4.206	3.625	1.997	Urban	Secondary	No		Insulin
176	29	Male	90	107	121	55	123	58	15.6	5	22.5	0.84	0.5	122	57	3.46	0.93	0.8	2.32	2.53	3.72	0.86	7	53	7.27	0.877	6.11	10.64	15.73	1.54	13.64	31.52	3.85	0.99	47.6	0.34	1.87	2919537	3.556	1.997	Urban	Tertiary	Yes	No	Insulin
177	80	Female	91	101	103	69	93	61	33.5	8	23	0.9	0.64	98	65	4.04	1.12	0.83	2.72	2.92	3.61	0.74	5.8	40	2.45	1.62	6.87	13.17	36.73	6.29	14.94	33.1	10.65		58.4	0.4	5.44	2.214	4.575	2.907	Rural	Primary	No		Metformin
178	42	Female	98	107.5	142	90	140	90	45.4	10	33	0.91	0.64	141	90	3.51	1.09	0.63	2.22	2.42	3.22	0.58	13.5	124	3.08	1.84	8.68	12.84	14.51	2.4	17.04	25.95	4.36	0.46	41.8	0.37	2.75	2.121	3.543	3.154	Urban	Tertiary	No		Sulfonylurea
179	63	Female	108.5	104.5	162	92	161	95	47.8	13	33.2	1.04	0.7	162	94	5.82	0.8	1.64	4.55	5.02	7.28	2.05	9	75	6.26	1.98	9.2	16.37	23.21	3.33	18.92	38.15	5.71	0.93	39.9	0.33	2.36	2.121	3.777	2.329	Urban	Secondary	Yes	No	Sulfonylurea
180	63	Male	87.5	89	121	101	140	87	22.4	9	23.5	0.98	0.53	131	94	4.55	1.13	1.11	2.83	3.42	4.03	0.98	6.4	47	4.91	1.77	5.28	6.07	35.98	4.06	10.15	100.5	9.58	0.65	102.4	0.37	39.33	2.128	3.823	3.407	Urban	Tertiary	No	No	Metformin
181	50	Female	102	103.5	116	88	124	85	37.9	16	29.9	0.99	0.61	120	87	5.02	1.35	1.1	3.15	3.67	3.72	0.82	7.4	57	18.89	2.28	8.94	15.09	31.61	3.76	16.51	38.03	4.29	2.74	46.6	0.29	2.07	2.123	3.687	2.604	Urban	Primary	No	No	Metformin
182	23	Female	81.3	94	96	58	97	58	31.9	4	22	0.86	0.52	97	58	4.67	1.32	1.06	2.82	3.35	3.54	0.8	14	130	8.39	0.89	12.89	19.16	9.48	0.979	23.7	8.19	0.899	1.36	12.3	0.3	0.17	3.062	3.544	5.703	Urban	Primary	No		Insulin
183	85	Female	120	128	139	96	123	87	56.6	19	38.7	0.94	0.84	131	92	6.11	1.2	2.84	3.64	4.91	5.09	2.37	9.9	85	2.79	2.44	8.42	12.17	42.9	6.06	16.06	27.72	5.97		54.5	0.37	10.7	2.993	3.152	5.642	Rural	Primary	No		Metformin
184	30	Female	114	110	113	85	101	81	55.4	9	40.2	1.04	0.76	107	83	4.62	1.52	1.17	2.47	3.1	3.04	0.77	13.5	124	6.04	1.53	16.65	20.36	6.23	1.44	26.43	6.23	1.66	1.26	12.7	0.31	0.05	3.004	3.181	8.699	Urban	Tertiary	No		Metformin
185	54	Female	106	119	142	96	140	97	49	11	31.1	0.89	0.67	141	97	3.01	1.92	0.65	0.79	1.09	1.57	0.34	11.4	102	2.33	1.22	8.5	11.72	6.85	1.86	20.07	14.97	3.25		32.1	0.39	1.4	3.123	3.127	5.521	Urban	Tertiary	Yes	No	Metformin
186	28	Male	78.7	94	120	87	117	86	15.9	3	20.2	0.84	0.46	119	87	3.96	0.98	2.81	1.67	2.98	4.04	2.87	10.6	92	1.22	0.824	21.51	25.78	3.03	1.08	32.24	4.35	1.24		5.2	0.37	0.42	3.037	3.299	6.287	Urban	Secondary	Yes		Metformin
187	62	Female	54	56	139	101	133	93	50.8	15	43.8	0.96	0.34	136	97	4.89	1.26	2.42	2.64	3.63	3.9	1.92	11	96	8.67	1.56	10.6	16.81	18.99	2.76	20.4	34.43	4.28	1.33	26.1	0.31	1.66	2.998	3.072	6.949	Urban	Primary	No		Metformin
188	47	Female	105	111	132	108	155	100	50.3	11	34	0.95	0.69	144	104	4.35	1.13	1.42	2.65	3.22	3.85	1.26	9.3	78	2.85	1.56	7.28	15.72	1.07	2.29	15.74	8.79	4.04	0.42	51	0.39	0.21	2.898	3.114	4.907	Urban		Yes	Yes	Insulin
189	57	Female	114	106	101	84	110	86	40.5	19	31.7	1.08	0.7	106	85	5.93	1.09	1.72	4.09	4.84	5.44	1.58	12.1	108	7.19	1.96	19.32	26.45	4.22	2.36	29.89	4	2.68	2.06	13.2	0.29	0.42	2.924	2.978	4.907	Urban	Tertiary	No		Metformin
190	62	Female	89	104	135	102	161	85	38.6	8	25	0.85	0.58	148	94	2.98	1.68	0.48	1.34	1.3	1.77	0.29	18	173	5.46	1.71	24.71	28.51	4.69	1.75	44.75	6.35	2.17	15.15	8.9	0.3	0.2	2.888	2.973	5.528	Urban	Primary	No		Metformin
191	52	Female	89	111.8	126	81	123	79	37.4	8	25.9	0.8	0.6	125	80	8.63	6.19	1.54	6.19	7.03	5.39	0.25			3.99	1.48	13.79	20.12	11.05	2.36	26.65	12.85	3.12	0.68	16.3	0.33	1.12	2.893	2.96	4.96	Urban	Secondary	No		Metformin
192	62	Female	90	97	127	84	127	89	39.3	8	23.5	0.93	0.58	127	87	3.2	0.68	1.15	1.92	2.52	4.71	1.69	6.62	48.9	6.84	1.25	7.29	14.47	1.99	1.14	17.75	36.43	2.62	0.97	43.5	0.32	0.68	83.064	2.981	4.955	Urban	Secondary	No		Sulfonylurea
193	67	Female	129.5	127	126	88	114	76	53	16	39.8	1.02	0.79	120	82	7.07	1.14	3.21	4.45	5.93	6.2	2.82	6	42.1	13.17	1.45	11.77	10.76	7.44	0.991	5.79	3.89	1.05	2.05	20.6	0.29	5.67	2.964	3.01	4.834	Urban	None	No
194	25	Male	109	119.4	128	94	120	96	40.5	17	36.1	0.9	0.75	123	95	4.29	0.77	1.93	2.71	3.52	5.57	2.51	6.9	52	9.47	6.4	11.14	14.98	23.12	7.62	23.33	38.21	11.18	1.46	77.6	0.31	3.55	2.993	137.127	5.37	Urban	Secondary	Yes		Insulin
195	63	Female	111	84	141	97	125	90	44.1	10	26.4	1.32	0.73	133	94	4.29	0.77	1.93	2.71	3.52	5.57	2.51	6.9	52	9.47	6.4	11.14	14.98	23.12	7.62	23.33	38.21	11.18	1.46	77.6	0.31	3.55	3.039	3.411	6.736	Rural	Primary	Yes		Metformin
196	33	Male	96.5	101.6	127	72	185	154	30.3	10	26.6	0.95	0.57	156	113	5.52	0.79	2.35	4.13	4.73	6.99	2.97	11.2	98.9	8.14	1.87	20.62	22.75	16.69	2.35	26.32	13.55	2.85	2.89	11.7	0.29	4.01	3.064	3.139	5.231	Urban	Primary	No		Sulfonylurea
197	42	Male	81.3	96.5	143	102	143	100	14.2	3	20.5	0.84	0.5	143	101	4.72	1.56	0.68	3.38	3.16	3.03	0.44	5.03	31.5	2.79	1.42		5.41	31.6	3.34	4.62	19.37	6.41					2.933	3.376	5.214	Urban	Secondary	Yes
198	49	Male	92	96	131	87	131	85	20.1	6	23	0.96	0.52	131	86	2.92	0.52	1.72	1.59	2.4	5.62	3.31	11.43	101.4	0.926	0.426	17.5	16.87	0.852	0.448	29.19	7.64	0.529			0.41	0.117	2.967	3.085	5.341	Urban	Primary	Yes	Yes	Insulin
199	61	Female	101.6	119.4	108	74	115	70	35.3	28	30.6	0.85	0.64	112	72	5.01	0.96	1.6	3.91	4.05	5.22	1.67	11.55	102.7	3.62	0.732	5.6	10.16	1.78	0.947	6.7	20	2.35	0.49	49.9	0.39	0.4	3.068	3.031	5.242	Urban	Secondary	No	No	Sulfonylurea
200	45	Female	90.2	111.8	126	86	127	81	42.5	8	27.3	0.81	0.57	127	84	5.45	0.89	4.13	2.21	4.56	6.12	4.64	15.39	144.7	8.05	1.44	23.85	16.3	14.91	2.28	10.82	14.36	3.03	8.93	7.7	0.28	0.91	3.02	3.234	16.578	Urban	Tertiary	No		Sulfonylurea
201	40	Male	118	61	119	89	111	82	50.9	9	31.9	1.93	0.72	115	86	6.67	1.4	4.13	4.47	5.27	4.76	2.95	12.27	110.6	11.93	2.3	14.8	17.38	11.05	2.28	27.52	18.24	3.01	2.13	21.3	0.29	0.34	2940	3.061	5.035	Urban	Secondary	No		Metformin
202	47	Male	104.1	102.9	124	84	126	86	24	15	30.7	1.01	0.63	125	85	4.43	1.44	0.88	3.09	2.99	3.08	0.61	7.77	61.4	1.75	7.96	9.81	14.56	16.21	2.41	17.31	15.72	3.82	1.2	32.5	0.4	1.74	2.993	3.194	6.129	Urban	Tertiary	No		Metformin
203	63	Male	111.8	106.7	113	75	119	74	30.7	14	28.7	1.05	0.66	116	75	3.44	0.86	1.94	2.01	2.58	4	2.26	8.79	72.6	8.43	2.62	7.89	9.28	2.86	2.25	10.59	14.4	3.33	1.21	64.4	0.32	4	3.073	3.132	5.605	Rural	Primary	Yes		Metformin
204	57	Male	94	104	133	88	128	94	15.1	12	24.3	0.9	0.56	131	91	2.66	0.78	0.86	1.64	1.88	3.41	1.1	8.11	65.1	3.94	0.847	5.1	9.14	1.62	1.32	12.5	3.77	2.28	0.52	66.2	0.39	0.57	2.927	3.171	5.386	Urban	Tertiary	No		Sulfonylurea
205	65	Female	104	112	123	82	118	87	44.7	11	29.4	0.93	0.67	121	85	5.27	0.6	3.39	3.16	4.67	8.78	5.65	12.18	109.6	5.87	0.032	13.28	16.94	9.39	0.035	18.75	10.35	0.037			0.32	0.96	3.059	9.48	5.036	Urban	None	No		Sulfonylurea
206	47	Male	91.4	104.1	105	61	106	64	26	10	23.6	0.88	0.51	106	63	3.42	0.94	1	2.12	2.48	3.64	1.06	12.1	108.7	3.59	0.82	10.09		1.31	0.673	23.47	5.36	1.24	0.55	17.6	0.36		2.953	3.043	5.16	Rural	Tertiary	No		Insulin
207	58	Female	129.5	119.4	126	91	107	77	59.2	15	40.9	1.09	0.84	117	84	2.47	0.84	0.86	1.38	1.63	2.94	1.02	10.4	90.2	6.3	1.27	13.26	15.54	9.32	1.62	22.69	12.25	2.03	1.05	15.2	0.31	1.32	2.979	3.138	4.949	Urban	Secondary	No		Metformin
208	32	Male	73.7	91.4	127	81	115	84	19	2	19.2	0.81	0.42	121	83	3.22	0.87	0.89	2.29	2.35	3.7	1.02	13.68	126	2.49	0.993	9.81	13.8	1.35	0.986	17.92	2.18	2.57		21.3	0.38	0.29	3.074	3.837	4.949	Urban	Tertiary	Yes		Insulin
209	44	Male	96.5	101.6	134	84	128	83	32	14	29.6	0.95	0.59	131	84	5.86	0.82	2.75	3.88	5.04	7.15	3.35	10.91	95.7	6.21	1.57	7.21	11.63	8.02	1.4	16.69	3.57	1.57	0.88	52.2	0.38	0.41	3.551	3.141	6.65	Urban	Primary	No		Metformin
210	39	Male	99	110.6	121	74	128	77	31.4	16	31.9	0.9	0.6	125	76	3.55	0.72	1.89	2.18	2.83	4.93	2.63	10.04	86.2	2.99	1.21	7.88	10.63	10.21	0.329	14.34	31.88	1.28	0.43	36.7	0.38	2.63	2.997	3.034	7.673	Urban	Tertiary	No		Sulfonylurea
211	57	Male	99.5	97.5	121	84	124	79	27.4	11	25.1	1.02	0.59	123	82		1.34	1.78	5.33			1.33	12.52	113.3	9.63	0.771	13.29	14.59	8.52	1	26.4	9.71	1.16	1.59	10.3	0.3	0.85	2.974	3.031	6.061	Urban	Tertiary	Yes		Sulfonylurea
212	52	Male	88.9	91.4	132	88	135	91	22.5	9	24.7	0.83	0.54	134	90	1.64	0.48	0.5	0.98	1.16	3.42	1.04	13.18	120.5	1.83	0.11	5.7	8.68	7.5	0.297	24.03	4.32	0.385			0.44	1.9	3.402	3.055	4.704	Urban	Tertiary	No		Sulfonylurea
213	48	Male	89	104	130	90	133	91	30.2	10	24	0.86	0.49	132	91			1.38	4.97				7.25	55.7	3.78	1.44	5.87	8.8	6.37	2.39	14.48	16.83	4.84	0.51	72.4	0.38	0.88	2.934	3.066	5.846	Urban	Secondary	Yes		Metformin
214	52	Female	122	137	120	90	131	91	53.5	20.5	38.9	0.89	0.74	126	91			1.61	3.64				15.96	150.9	13.32	2.18	23.2	18.18	3.32	1.55	26.39	15.81	2.58	9.8	12.1	0.27	1.99	3.022	2.937	4.758	Urban	Secondary	No		Metformin
215	56	Female	86	99	139	92	129	91	45.7	10	28	0.87	0.51	134	92	4.64	1.13	1.52	3.26	3.51	4.11	1.35	14.97	140.1	3.71	0.717	16.45	24.27	2.27	0.505	17.98	2.75	0.705	0.77	6.8	0.33	0.18	2.912	2.966	4.704	Rural	Tertiary	No		Sulfonylurea
216	65	Female	74	94	111	76	106	73	17.2	3	17.4	0.79	0.45	109	75	6.11	1.73	1.36	4.57	4.38	3.53	0.79	14.74	137.6	4.72	1.3	31.27	7.44	9.37	1.72	10.94	10.38	1.19			0.29	0.2	3.038	2.941	4.704	Urban	Secondary	No		Insulin
217	50	Male	82.7	91.1	126	78	109	78	5.3	1	19.6	0.91	0.49	118	78	3.92	0.86	0.8	2.9	3.06	4.56	0.93			3.6	0.581	12.39	13.21	5.6	0.406	20.1	5.47	0.772	0.58		0.34	2.44	3.946	3.094	5.245	Urban	None	Yes		Insulin
218	42	Male	74	99	124	82	125	75	17.6	5	21.6	0.75	0.44	125	79	2.9	0.74	0.95	2.12	2.16	3.92	1.28	12.3	110.9	4.35	0.17	7.26	15.35	5.45	0.863	21.73	11.79	1.48	0.62		0.36	1.14	3.04	3.124	4.964	Urban	Tertiary	No		Metformin
219	60	Female	86.5	94	152	94	133	88	23.1	3	19	0.92	0.55	143	91	3.82	1.12	0.76	2.83	2.7	3.41	0.68	12.39	111.9	16.47	1.13	7.02	15.7	20.04	1.89	23.23	36.29	3.61	2.28	43.5	0.3	0.41	5.046	3.144	5.811	Urban	Tertiary	No		Insulin
220	64	Male	101	102	125	76	127	76	20.8	5	24.8	0.99	0.58	126	76	3.23	0.5	1.01	2.31	2.73	6.46	2.02	13.18	120.5	7.97	2.55	7.85	11.93	13.29	3.52	18.03	19.5	5.6	1.15	63.7	0.33	1.3	2.987	8.094	5.443	Urban	Tertiary	Yes	No	Insulin
221	42	Male	94	59	156	92	153	86	22.3	7	23.1	1.59	0.59	155	89	2.03	0.35	0.48	1.48	1.68	5.8	1.37	12.6	114	6.5	0.332	8.57	13.3	9.23	0.5	22.91	11.21	0.889	0.96		0.33	0.58				Urban	Primary	No		Insulin
222	50	Female	97	102	138	90	124	77	37.6	7	24.6	0.95	0.62	131	84	2.24	0.7	0.43	1.38	1.54	3.2	0.61	9	75	5.32	0.705	8.99	14.77	9.71	1.22	17.12	8.32	1.06	0.79	19.6	0.34	0.76	2721.33	3.369	5.421	Rural	Primary	Yes	No	Insulin
223	39	Male	94	109	133	86	128	84	33.8	13	29.8	0.86	0.57	131	85	2.49	0.56	0.72	1.63	1.93	4.45	1.29	11.4	101	7.81	1.09	9.2	13.55	13.77	1.63	19.95	25.04	2.52	1.16	25.6	0.32	1.37	3.203	3.129	5.296	Urban	Tertiary	Yes	Yes	Sulfonylurea
224	59	Male	97	108	127	87	129	88	27	12	27	0.9	0.54	128	89	2.67	0.59	1.32	1.26	2.08	4.52	2.24	15.2	143	0.2	0.113	5.6	7.84	1.7	0.293	16.85	2.09	0.316			0.77	0.67	3.085	3.057	5.464	Urban	Secondary	Yes	No	Metformin
225	32	Female	91	120	113	86	123	94	37.8	6	26	0.76	0.54	118	90	4.74	1.73	0.86	2.56	3.01	2.74	0.49	12.6	114	7	0.507	15.31	21.33	12.44	1.31	25.12	24.02	1.87	1.31		0.3	0.9	3.037	3.07	5.113	Urban	Tertiary	Yes		Metformin
226	59	Female	83	102	147	93	145	92	41.9	9	25.6	0.81	0.55	146	91	4.15	1.25	1.56	2.74	2.9	3.32	1.25	11.95	107.1	9.76	0.958	4.44	8.75	27.76	3.48	13.19	21.33	5.9	1.22	94.5	0.35	4.18	2.947	3.067	4.922	Urban	Tertiary	No		Insulin
227	55	Female	92	112	125	87	124	88	43.7	10	30.2	0.82	0.59	125	88	6.52	1.41	1.34	5.15	5.11	4.62	0.95	12.49	113	6.03	1.59	7.51	10.54	15.25	2.67	15.99	28.95	4.44	0.86	48.9	0.34	3.04	3.02	3.005	5.088	Urban	Tertiary	No	No	Metformin
228	60	Female	102	92.6	135	89	137	90	42.9	9	25.8	1.1	0.65	136	90	5.28	1.06	1.61	4.48	4.22	4.98	1.52			22	2.75	6.86	11.21	64.05	4.64	16.12	97.48	7.08	3	85.7	0.29	9.67	2.941	2.903	4.704	Urban	Primary	Yes	Yes	Metformin
229	57	Female	97	98	141	87	145	96	45.1	10	28.2	0.99	0.66	143	92	2.53	0.74	0.51	1.67	1.79	3.42	0.69	10.96	96.3	9.37	1.78	8.38	12.46	12.1	2.02	16.24	24.85	2.97	1.36	43.4	0.32	0.67	2.885	3.264	4.704	Urban	Secondary	Yes	No	Metformin
230	31	Male	90	102	122	83	112	78	28.5	9	25.5	0.88	0.54	117	81	2.55	0.43	0.85	1.74	2.12	5.93	1.98	10.65	92.9	3.53	0.544	21.4	28.82	7.44	1.05	28.58	23.59	2.63	1.49	3.4	0.39	0.53	2.885	2.847	4.871	Rural	Primary	No		Metformin
231	46	Male	79	86	120	85	122	82	9.9	2	19.7	0.92	0.49	121	84	2.1	0.77	0.96	1.22	1.33	2.73	1.25	15.29	143.6	13.78	2.89	7.5	8.62	13.61	2.53	12.59	15.76	2.85	1.95	75.8	0.5	0.15	2.935	2.742	4.704	Urban	Secondary	Yes		Metformin
232	50	Female	108	114	150	92	145	92	48.9	10	31	0.95	0.65	148	92	3.23	0.53	0.89	2.6	2.7	6.09	1.68	13.7	126	6.1	1.53	13.96	22.03	7.91	2.17	27.83	14.77	3.29	1.04	16.5	0.31	0.22	2.921	2.771	4.704	Urban	Primary	No		Metformin
233	31	Male	112	117	140	83	143	93	36.7	15	32.7	0.96	0.65	142	88	4.19	1.07	1.52	2.85	3.12	3.92	1.42	13.8	127	14.97	1.68	16.59	20.33	10.53	1.88	24.02	27.14	3.07	3.08	13.8	0.27	1.19	2.895	2.923	4.84	Urban	Tertiary	Yes	No	Metformin
234	50	Female	113.5	106.5	125	86	123	86	47	11	33.5	1.07	0.72	124	86	5.02	1.11	1.75	3.47	3.91	4.52	1.58			10.2	2	7.83	12.49	21.66	3.11	18.7	26.87	4.16	1.46	53.5	0.32	2.46	2.885	2.814	4.704	Urban	Primary	No		Sulfonylurea
235	51	Female	109	114	134	90	137	92	47.9	10	31	0.96	0.69	136	91	4.6	1.09	1.52	2.99	3.51	4.22	1.39	11.47	101.9	10.96	2.15	9.9	10.6	14.33	2.53	22.7	26.2	3.45	1.65	37.5	0.49	4.81	2.934	2.801	4.704	Urban	Secondary	No		Metformin
236	54	Male	99.5	97	128	85	139	95	38.2	19	32.5	1.03	0.59	134	90	3.69	0.86	2.43	2.04	2.83	4.29	2.83	7.27	56	9.81	2.44	7.5	9.7	18.97	4.2	11.4	22.58	5.99	1.39	66.9	0.54	4.16	4.69	4.086	9.913	Urban	Secondary	No		Metformin
237	53	Female	87	87.6	121	82	125	78	21	8	22.9	0.99	0.55	123	80	3.31	0.71	1.41	2.22	2.6	4.66	1.99			12.22	1.68	7.26	7.12	11.69	1.86	12.84	23.82	2.73	1.72	54.1	0.31	3.79	3.046	2.81	6.677	Urban	Secondary	No		Metformin
238	32	Male	84	96.5	122	85	121	82	24.7	8	24.9	0.87	0.51	122	84	3.25	0.8	0.9	2.34	2.45	4.06	1.13			4.54	1.11	19.72	20.03	4.42	1.13	28.5	7.29	1.39	1.39	7.6	0.31	0.39	2.985	3.034	5.017	Urban	Tertiary	No		Metformin
239	49	Female	102	122	121	75	122	77	44.5	10	31.1	0.84	0.61	122	76	3.21	1	1.17	1.72	2.21	3.21	1.17	7.2	55.2	10.99	2.28	7.67	10.82	19.95	3.06	12.89	40.15	6	1.56	61.1	0.52	2.84	3.409	2.946	5.287	Urban	Tertiary	No		Metformin
240	26	Male	96	98	105	68	104	65	34.1	6	298	0.98	0.58	105	67	3.73	0.9	1.44	2.46	2.83	4.14	1.6	4.63	27.1	15.75	1.88	5.64	21.24	18.14	2.21	27.15	10.25	2.01	2.08	94.1	0.31	0.15				Urban	Primary	Yes	Yes	Metformin
241	66	Female	103	124	153	89	155	98	44.5	12	31	0.83	0.64	154	94																								3.1	4.945	Urban	Tertiary	No		Metformin
242	74	Female	87	85	161	97	147	88	27	6	20.3	1.02	0.6	154	93	5.58	1.69	1.07	3.7	3.89	3.3	0.63	6.8	50.8	4.29	1.33	6.7	9.94	13.17	2.13	11.78	35.35	5.91	0.6	53.3	0.69	2.74	3.023	2.96	4.786	Urban	None	No		Metformin
243	43	Female	113	117	127	81	122	73	45.5	9	33.5	0.97	0.69	125	77	3.99	1.8	0.83	2.11	2.19	2.22	0.46	10.2	89	6.54	1.8	7.45	18.29	30.91	4.1	16.22	35.71	5.24	0.97	54.2	0.34	2.25	2.839	3.238	3.949	Urban	Tertiary	No		Metformin
244	62	Female	101	100	131	75	134	78	37.3	10	29.3	1.01	0.63	133	77	4.65	0.74	1.37	3.65	3.91	6.28	1.85	10.8	94	9.88	1.9	5.78	11.5	24.48	2.67	16.43	27.49	5.33	1.32	90.5	0.33	2.55	2.863	2.784	3.934	Urban	Secondary	No		Sulfonylurea
245	63	Female	107	114	150	80	148	79	41.7	11	31.2	0.94	0.65	149	80	5.65	1.34	1.67	4.08	4.31	4.22	1.25	8.3	67	6.88		8.96	16.93	19.87	3.01	15.34	14.68	3.78	1.02		0.33	1.63	2.848	2.889	4.929	Urban	Secondary	No		Metformin
246	46	Male	88	93	127	86	124	87	15.8	10	23.2	0.95	0.53	126	87	4.14	0.94	1.56	2.61	3.2	4.4	1.66	9.3	79	5.68	1.66	8.16	13.23	6.09	2.47	16.8	24.32	5.64	0.83	43.3	0.34	0.08	4.925	3.346	4.841	Urban	Tertiary	Yes	No	Metformin
247	38	Male	92	95	123	76	120	81	27.4	11	26.8	0.97	0.59	122	79	3.56	0.66	1.27	2.54	2.9	5.39	1.92	11.2	98	3.47	1.47	9.57	19.2	8.46	2.02	24.43	8.01	3.03	0.52	29.8	0.36	0.52	2.816	2.84	5.25	Urban	Tertiary	No
248	65	Female	98	95	155	82	152	83	41.3	11	28.2	1.03	0.69	154	83	4.22	0.57	1.6	2.88	3.65	7.4	2.81	11.7	104	0.465	0.844	10.3	17.72	3.05	3.11	22.86	3.37	1.64			0.52	0.35	2.962	4.282	3.834	Urban	None	No		Metformin
249	53	Female	104	106	129	82	125	80	40.8	10	27.9	0.98	0.64	127	81	6.18	1.23	1.24	5.16	4.95	5.02	1.01	12.6	114	7.62	1.62	14.64	20.52	7.9	2.02	26.77	7.83	2.64	1.35	16.1	0.3	0.05	3.781	3.204	3.834	Urban	Secondary	No		Metformin
250	35	Male	75	84	107	65	109	66	15.8	5	20.8	0.89	0.48	108	66	3.23	0.98	0.64	2.33	2.25	3.3	0.65	5.1	32	1.69	1.39	4.63	6.9	22.53	5.13	6.28	8.99	4.12		112	0.47	9.18	2.973	3.462	4.355	Urban	Primary	Yes	Yes	Metformin
251	59	Female	97	106	153	77	146	80	33.2	8	25.7	0.92	0.64	150	79	4.93	1.37	1.44	2.76	3.56	3.6	1.05			4.91	2.02	15	26.02	11.74	4.07	21.27	2.96	3	0.9	18.7	0.32	0.62	2.914	2.813	3.957	Urban	Primary	No		Sulfonylurea
252	48	Female	107	120	135	90	134	87	50.7	12	38.8	0.89	0.66	135	89	5.12	1.26	1.22	3.42	3.86	4.06	0.97			11.39	3.21	8.19	14.72	4.28	5.41	11.64	16.37	6.11	1.64	70.3	0.31	1.09	2.892	2.812	3.839	Urban	Primary	No		Metformin
253	46	Female	100	103	185	117	172	114	40.8	7	26.1	0.97	0.64	179	116	4.65	0.66	0.79	3.9	3.99	7.05	1.2	11.1	97	4.66	1.64	31.2	25.14	2.53	1.83	20.09	2.46	2.09			0.29	0.35	3.096	2.817	3.834	Urban	Secondary	No		Sulfonylurea
254	48	Male	81	83	106	60	98	61	6.9	1	16.9	0.98	0.44	102	61	4.62	0.97	0.68	3.8	3.65	4.76	0.7	15.2	143	0.561	0.262	14.86	28.94	0.395	0.27	29.62	0.598	0.378			0.46	0.01	2.917	3.195	3.947	Urban	Secondary	No		Insulin
255	35	Female	81	90	113	78	111	74	30.5	5	21.1	0.9	0.53	112	76	3.51	1.17	1.05	2.09	2.34	3	0.9	11.3	100	6.34	1.78	10.88	19.21	3	2.15	25.22	8.78	2.69	0.98	27.6	0.32	0.4	2.925	2.876	4.183	Urban	Secondary	Yes		Insulin
256	39	Female	106	104	102	71	110	68	45.8	9	30.9	1.02	0.72	106	70	3.28	0.61	1.33	2.26	2.67	5.38	2.18	6.6	49	4.93	0.825	8.04	13.75	39	3.54	16.5	40.1	3.52	0.72	27	0.35	5.97	2.965	2.973	3.957	Urban	Primary	Yes		Insulin
257	40	Female	119	121	111	87	118	85	50	10	34.6	0.98	0.74	115	86	2.48	0.52	1.48	1.26	1.96	4.77	2.85	6.9	52	7.33	1.38	6.04	10.03	12.93	2.67	10.44	8.89	1.55	1	66.6	0.34	1.4	3.015	3.19	5.148	Rural	Secondary	No	No	Metformin
258	45	Female	108	113	112	86	104	76	27.8	10	25.5	0.96	0.7	107	81	3.82	0.68	1.16	2.84	3.14	5.62	1.71	12.3	111	0.577	0.803	5.78	5.62	9.96	3.54	8.58	12.97	0.997		49.9	56	64.62	2.962	2.942	4.491	Urban	Primary	No
259	30	Female	97	102	112	75	115	77	26.2	4	21.9	0.95	0.61	114	76		0.95	1.71	2.93			1.76	12.3	111	12.24	0.965	17.73	27.3	17.03	1.14		13.18	0.026	2.83	7.8	0.28	0.5	2.857	3.124	4.128	Urban	Secondary	No		Metformin
260	67	Male	95	101	153	82	159	93	14.2	5	20.7	0.94	0.57	156	86		0.62	1.78	5.19			2.87	6.8	50.8	0.996	0.298	21.71	19.98	0.2	0.043	8.93	3.47	0.751			0.39	0.46	3.023	12.188	3.834	Urban	Secondary	No		Sulfonylurea
261	53	Male	92.7	104	150	81	163	87	38.7	7	21.2	0.89	0.49	157	84	4.14	0.65	1.61	3.19	3.49	6.37	2.48	12.07	108.4	6.98	1.28	13.41	22.45	11.32	2.01	21.66	9.25	2.05	1.16	15.2	0.31	0.48	2.777	2.781	3.834	Urban	Secondary	No		Metformin
262	34	Male	81	85	95	71	97	70	6.6	1	18.9	0.95	0.5	96	71	3.2	1.7	1.22	1.31	1.5	1.88	0.72	18.31	176.6	0.2	0.199	39.36	43.22	0.2	0.227	41.78	0.2	0.162			0.63		2.779	2.711	3.834	Urban	Tertiary	No		Metformin
263	56	Female	101.6	121.9	150	100	140	85	30.9		30	0.83	0.54	145	93	6.55	1.35	1.52	4.97	5.2	4.85	1.13	9.06	75.5	5.99	1.91	6.31	11.95	25.78	3.95	17.88	58.37	6.54	0.83	77	0.35	3.51	2.802	2.844	3.834	Urban	Primary	No		Metformin
264	54	Female	94	96	205	119	186	110	38.2	7	23.8	0.98	0.63	193	115	5.57	0.99	3.1	3.86	4.58	5.63	3.13	10.88	95.4	3.62	1.07	14.78	22.9	9.22	2	27.63			0.66	11.2	0.34	0.69	2.781	3.033	3.834	Urban	Primary	No		Metformin
265	49	Male	91	96.1	118	89	122	93	16.3	6	21.9	0.95	0.49	120	91	3.96	0.87	1.79	2.61	3.09	4.55	2.06	10.06	86.4	0.659	0.578	7.45	15.16	2.12	1.32	17.31	5.89	2.38			0.51	0.19				Urban	Secondary	No		Sulfonylurea
266	55	Female	116	118	125	82	121	80	48	14	31.2	0.98	0.72	123	81	4.79	0.85	1.53	3.73	3.94	5.64	1.8	15.26	143.3	4.89	1.61	15.91	19.82	2.32	1.97	26.25	2.71	2.12	0.96	14.1	0.32	0.66	2.838	2.832	3.834	Urban	Primary	Yes		Metformin
267	56	Female	100	120	146	106	153	101	4.7	10	27.1	0.83	0.62	150	104	2.96	1.56	1.17	1.2	1.4	1.9	0.75	8.58	70.3	0.2	0.238	2.65	6.37	0.2	0.182	6.06	12.77	2.13			1.02	0.27				Urban	Secondary	Yes	Yes	Insulin
268	67	Male	101	106	96	65	122	76	3212	15	28.5	0.95	0.59	109	71	4.13	0.76	2.62	2.6	3.37	5.43	3.45	10.01	86.2	19.7	4.01	26.3	28.78	28.97	4.95	29.07	20.8	4.77			0.3	3.73	2.985	2.931	4.894	Urban	Secondary	No		Metformin
269	42	Male	77	90	105	81	108	79	16.4	3	19.7	0.86	0.45	107	80	4.29	0.51	4.22	2.13	3.78	8.41	8.27	15.86	149.8	1.56	0.337	21.31	23.95	1.61	341	29.18	1.62	0.343			0.36	0.02				Urban	Tertiary	Yes	Yes	Insulin
270	56	Female	103	109	121	75	123	72	34.8	18	29.3	0.95	0.67	122	74	3.65	0.95	1.49	2.22	2.7	3.84	1.57	8.79	72.6	1.81	0.341	5.13	9.15	1.92	0.337	13.45	1.54	0.434			0.45	0.03				Urban	Primary	Yes	No	Insulin
271	40	Female	100	112	98	73	100	75	36.8	8	25.6	0.89	0.59	96	74	2.29	0.63	0.98	1.28	1.66	3.63	1.56	11.39	101	6.02	1.55	6.79	11.5	6.19	1.76	16.41	14.11	2.51	0.84	57.9	0.35	0.04				Urban	None	No		Metformin
272	50	Female	88	98	110	87	114	81	40.2	10	26.5	0.9	0.54	112	84	4.37	1.01	0.87	3.41	3.36	4.33	0.86	14.39	133.8	3.39	1.41	8.58	16.33	7.49	2.01	16.52	5.22	1.52	0.5	35.1	0.37	0.53				Urban	Secondary	No		Metformin
273	44	Female	71	82	128	87	133	88	16.8	2	16.3	0.87	0.44	131	88	2.78	0.51	1	1.85	2.27	5.45	1.96	12.67	115	1.93	0.695	21.09	28.77	1.31	0.629	34.19	2.28	0.82		4.6	0.35	0.08				Urban	None	Yes		Insulin
274	54	Female	104	118	102	80	110	77	54.5	13	35.3	0.88	0.62	106	79	3.14	0.68	1	2.19	2.46	4.62	1.47	12.17	109.5	5	0.986	19.86	24.1	5.2	0.984	28.56	5.44	0.932	1.58	6.8	0.25	0.05				Urban	Secondary	No		Sulfonylurea
275	67	Male	104	106	131	80	125	74	31.9	10	24.9	0.58	0.65	128	77	3.19	0.45	2.23	1.61	2.74	7.09	4.96	13.26	121.4	11.25	0.567	6.54	9.23	12.21	0.843	21.18	7.84	1.64	1.55		0.32	0.36				Rural	Secondary	Yes		Insulin
276	40	Male	106	114	113	67	111	67	42.6	9	32.3	0.93	0.64	112	67	4.88	0.65	0.96	4.39	4.23	7.51	1.48	14.52	135.2	2.53	0.641	11.75	11.31	2.95	0.877	11.34	2.86	0.777			0.37	0.95	2.874	2.895	3.834	Urban	Secondary	No		Sulfonylurea
277	50	Female	100	104	136	86	134	83	38.8	8	27.7	0.96	0.62	135	85	4.39	0.84	1.22	3.45	3.55	5.23	1.45	13.76	126.9	7	1.29	5.32	9.16	7.43	1.65	20.33	5.25	1.23	0.93	81.2	0.35	0.11	2.876	2.852	3.834	Urban	Primary	No		Sulfonylurea
278	62	Female	102	100	145	83	146	83	36.2	13	30	1.02	0.64	146	83	4.52	0.69	1.42	3.59	3.83	6.55	2.06	7.67	60.3	1.18	0.597	7.32	7.44	0.977	18.39	30.87	2.85	0.56			0.46	13	2.911	2.825	3.834	Urban	Secondary	No		Sulfonylurea
279	41	Female	113	119	134	86	127	82	44.2	10	35.1	0.95	0.71	131	84	5.41	2.18	2.3	2.6	3.23	2.48	1.06	5.38	35.3	0.832	0.325	6.22	10.87	33.58	1.47	10.84	26.63	3.48			0.39	40.36	2.892	2.727	3.834	Urban	Secondary	No		Insulin
280	45	Female	101	10.9	102	79	101	81	38	12	28.4	0.93	0.64	102	80	3.89	1.18	1.12	2.52	2.71	3.3	0.95	9.34	78.6	4.6	0.629	6.19	8.22	4.63	0.73	11.46	5.6	1.21	0.63	37	0.37	0.01	2.88	2.825	3.834	Urban	Secondary	No		Insulin
281	45	Male	82	96	167	113	166	112	17.5	6	22.5	0.85	0.51	167	113	2.59	0.77	0.62	1.59	1.82	3.36	0.81	8.28	67	5.93	1.59	9.35	12.64	12.72	2.41	15.47	12.31	2.71	0.89	32.9	0.33	2.06	2.875	2.903	3.834	Urban	Primary	Yes	No	Insulin
282	38	Male	86	105	131	97	132	94	28.3	13	25.9	0.82	0.53	132	96	4.76	1.01	1.24	3.33	3.75	4.71	1.22	10.99	96.6	0.558	1.33	9.75	12.57	1.94	1.82	17.6	12.25	4.23		26.7	0.5	0.49	2.969	2.918	3.834	Urban	Secondary	No		Sulfonylurea
283	53	Female	120	134	193	107	182	104	54.7	14	45.3	0.9	0.78	188	106	2.21	0.57	1.85	0.79	1.63	3.88	3.25	11.9	106.6	6.64	1.1	8.84	11.57	17.19	1.83	16.67	6.98	2.48	0.98	27.8	0.33	3.86	2.984	2.891	4.448	Urban	Primary	Yes	Yes	Insulin
284	25	Female	119	122	110	86	119	87	55.6	8	37.3	0.98	0.73	115	87	3.84	0.69	1.5	2.93	3.15	5.57	2.17	12.46	112.7	35.8	3.54	12.66	20.62	3.95	2.25	20.54	22.33	3.23	5.52	38.4	0.26	4	2.813	3.046	3.966	Urban		No		Sulfonylurea
285	36	Female	99	109	109	76	115	79	40.3	7	29.9	0.91	0.62	112	78	3.35	1	1.03	1.98	2.35	3.35	1.03	14.9	139.3	2.28	1.23	5.05	8.05	8.09	2.29	8.33	11.96	3.2		86.9	0.44	1.94	2.813	2.83	3.834	Urban	Primary	Yes		Sulfonylurea
286	51	Female	88.5	92	111	82	96	73	42.5	8	25.1	0.96	0.57	104	78	6.52	1.07	6.16	3.43	5.45	6.09	5.76	14.95	139.9	8.71	1.54	34.68		8.6	1.68	44.97	8.18	1.57			0.27		2.831	4.217	4.353	Urban	Tertiary	No		Insulin
287	40	Male	91	96	124	75	125	73	16.6	6	23.3	0.95	0.51	125	74	3.14	0.47	3.05	1.48	2.67	6.68	6.49	11.85	106	17.53	2.06	21.76	32.53	14.33	2.12	24.82	30.71	3.04	7.94	12.1	0.26	0.3	20.618	2.807	4.17	Urban	Secondary	No		Sulfonylurea
288	53	Female	85	90	106	82	98	79	24.6	4	18.2	0.94	0.54	102	81	4.09	1.11	1.43	2.61	2.98	3.68	1.29	18.14	174.8	4.6	0.693	14.31	16.06	4.07	0.772	22.56	5.04	0.985	0.81	8.4	0.39	0.3	2.804	2.897	3.834	Rural	Primary	No		Sulfonylurea
289	39	Female	82	90.1	112	78	108	78	33.8	5	21.6	0.91	0.52	113	78	3.71	0.7	2.16	1.95	3.01	5.3	3.09	12.2	109.8	2.36	0.736	13.13	26.7	4.98	1.01	25.32	7.02	1.35		10.2	0.36	0.19	2.92	2.663	3.834	Urban	Primary	Yes	Yes	Insulin
290	38	Female	84	92.7	103	71	101	67	28.2	4	21.7	0.91	0.52	102	69	2.23	0.68	0.9	1.2	1.55	3.28	1.32	4.28	23.3	23.11	3.04	5.39	7.98	16.77	1.47	6.5	5.29	0.897	2.98	143.8	0.3	2.45	2.985	3.586	3.834	Urban	Secondary	No		Sulfonylurea
291	47	Male	82	91	123	87	124	91	23.2	7	23.8	0.9	0.46	124	89	3.73	1.08	0.75	2.57	2.65	3.45	0.69	13.38	122.7	2.36	0.731	17	22.76	1.13	0.939	26.34		1.28		6.6	0.35	0.21	2.88	3.016	4.98	Urban	Secondary	No		Metformin
292	43	Female	100	110	126	86	132	94	46	9	31.7	0.91	0.62	129	90	4.59	0.83	5.32	1.97	3.76	5.53	6.41	8.81	72.8	14.43	1.71	13.25		9.31	2.36	18.21	6.7	3.35	2.36	19.4	0.28		2.943	2.698	3.834	Rural	Tertiary	No		Metformin
293	50	Male	94	102	142	98	138	95	34.8	17	31.4	0.92	0.59	140	97	3.2	0.58	1.12	2.17	2.62	5.52	1.93	15.04	140.9	43.91	2.78	12.1	11.9	23.73	1.56	28.3	15.85	1.33	6.54	33.4	0.27	100.9	2.781	2.886	3.834	Urban	Primary	No		Metformin
294	63	Male	106	109	134	86	124	85	36.3	19	31.7	0.97	0.64	129	86	2.71	0.99	0.77	1.38	1.72	2.74	0.78	8.57	70.2	9.03	1.2	5.58	8.33	8.38	1.56	14.43	29.18	3	1.2	70.4	0.59	0.24	2.821	102.305	3.834	Urban	Primary	No		Sulfonylurea
295	45	Female	98.5	103.5	128	86	123	85	45.1	10	32.1	0.95	0.67	126	86	3.14	0.59	1.55	2.14	2.55	5.32	2.63	7.07	53.8	22.95	2.12	11.17	12.33	39.1	3.92	25.5	3.13	1.08	3.47	30.2	0.27	13.92	2.869	2.762	44.223	Urban	Primary	No		Sulfonylurea
296	32	Male	64	82	124	100	133	106			15	0.78	0.39	129	103	2.47	0.69	1.05	1.4	1.78	3.58	1.52	14.44	134.3	6.39	1.63	12.43	21.52	6.51	1.86	26.18	14.81	2.64	1.03	20.8	0.32	0.01	2.778	2.805	3.834	Urban	Secondary	No	No	Insulin
297	53	Male	76	93	89	53	86	53	16.6	5	20.6	0.82	0.48	88	53	1.59	0.82	0.4	0.62	0.77	1.94	0.49	15.02	140.7	2.16	0.629	15.6	12.65	2.59	0.724	13.38	1.88	0.806			6.8	0.32	2.794	5.509	5.1	Urban	Primary	Yes	Yes	Insulin
298	47	Male	106	107.5	151	97	147	90	35.2	17	31.6	0.99	0.64	149	94	3.41	0.64	2.08	2.4	2.77	5.32	3.25	15.68	147.9	10.2	2.1	14.31	16.57	10.17	2.34	23.45	12.48	2.85	1.77	20.7	0.34	0.01	2.846	2.713	3.834	Urban	Secondary	No		Sulfonylurea
299	49	Female	89	100	121	94	118	93	42	8	27.7	0.89	0.54	120	94	4.75	1.13	1.52	3.3	3.62	4.2	1.35	8.39	68.2	6.36	1.83	5.61	8.78	11.67	2.66	12.86	22.32	3.28	0.85	93.3	0.36	1.68	2.933	2.669	5.319	Urban	Secondary	No		Sulfonylurea
300	38	Female	92.5	103	107	75	106	75	38.1	16	30.7	0.9	0.6	107	75	5.33	1.91	1.26	3.52	3.31	2.73	0.66	8.11	65.1	11.48	2.64	6.71	11.04	14.72	4.22	8.4	51.5	7.21	1.59	86.6	0.39	0.75	2.862	2.754	4.074	Urban	None	No		Metformin
301	50	Female	91	102	139	89	140	90	44.2	9	29	0.89	0.6	140	90	3.89	1.23	0.99	2.38	2.66	3.16	0.81	14.54	135.4	1.48	1.94	14.93	28.7	6.12	2.81	26.73	10.78	2.86		18.2	0.38	0.34	2.907	3.045	4.041	Urban	None	Yes		Sulfonylurea
302	68	Male	90	97	127	69	131	69	14.4	5	22.8	0.93	0.53	129	69	3.94	1.62	0.74	2.33	2.32	2.43	0.46	10.81	94.6	5.75	3.5	5.2	6.44	13.82	3.94	13.61	45.35	6.63	0.76	169.9	0.37	6.51	2.895	2.865	4.028	Urban	Primary	No		Sulfonylurea
303	43	Female	85	87	122	83	124	76	31.1	5	23.3	0.98	0.55	123	85	5.92	0.63	1.71	3.95	5.29	9.4	2.71	8.71	71.7	1.22	0.161	7.29	10.36	8.28	2.9	10.88	76.48	2.81			1.05	2.3	2.857	2.971	3.834	Urban	None	No		Sulfonylurea
304	46	Female	108.3	116	132	93	124	95	47.9	10	33.2	0.93	0.64	128	94	2.05	0.39	1.1	1.23	1.66	5.26	2.82	7.79	61.6	5.6	1.61	6.46	10.06	1.34	0.121	11.86	53.86	5.9	0.78	65.3	0.36	1.18	2.902	3.245	4.504	Rural	Secondary	No	No	Metformin
305	28	Male	74	75	116	81	118	79			17.7	0.99	0.45	117	80	2.67	0.44	1.58	1.28	2.23	6.07	3.59	16.2	153.6	2.39	0.139	17.13	21.92	24.06	3.01	31.34	0.62	0.09			0.34	4.52	2.897	2.879	3.834	Urban	Primary	No		Insulin
306	34	Male	96	107	126	93	128	90	36.8	15	31.8	0.9	0.6	127	92	2.97	0.51	1.89	1.61	2.46	5.82	3.71	10.36	89.7	5.59	1.33	6.63	10.15	15.04	1.84	12.14	22.28	2.98	0.78	54.3	0.35	2.68	2.991	2.926	3.941	Urban	Primary	Yes		Sulfonylurea
307	37	Female	75	87	101	67	101	68	28.8	4	20.8	0.86	0.49	101	68	3.43	0.64	2	2.06	2.79	5.36	3.13			3.65	0.713	6.83	31.78	20.8	2.91	33.04	14.16	2.1	0.51	33.3	0.38	0.69	2.82	22.525	3.834	Urban	Primary	Yes	Yes	Insulin
308	46	Female	92	90	131	90	135	96	41.4	8	25.8	1.02	0.61	132	93	4.22	0.72	3.66	2.31	3.5	5.86	5.08	10	86	21.75	2.83	11.08	17.62	51.13	4.43	20.73	51.83	5.17	3.29	38.7	0.27	4.49	2.816	2.878	3.834	Urban	None	No		Sulfonylurea
309	39	Female	81	106	104	71	126	79	28.4	6	26	0.76	0.48	115	75	3.74	1.74	0.68	1.9	2	2.15	0.39			16.16	1.76	6.65	12.83	38.19	3.31	13.25	42.34	3.97	2.21	65.8	0.3	3.56	2.779	2.686	3.834	Urban	Primary	No		Sulfonylurea
310	24	Male	70	88	158	86	151	86	14.6	4	21.3	0.8	0.44	155	86	3.27	1	0.67	2.18	2.27	3.27	0.67	5.3	34	5.45	0.912	4.84	5.52	22.77	2.75	4.93	11.41	2.58	0.71	77.1	0.37	25.47	2.804	2.594	3.834	Urban	Secondary	No		Metformin
311	45	Male	71	83	97	64	104	72	10.4	1	17.9	0.86	0.42	101	68	3.11	1.07	0.49	2.06	2.04	2.91	0.46	6.25	45	2.77	0.35	20.21	29.94	2.75	0.387	29.55	1.03	0.371			0.33	0.002	2.777	2.692	3.834	Urban	Tertiary	Yes	Yes	Insulin
312	33	Male	83	89	123	83	117	80	23	6	23	0.93	0.48	120	82	1.2	0.27	0.55	0.69	0.93	4.44	2.04	16	192	3.04	0.872	25.99	32.74	7.75	1.55	34.99	5.2	1.38			0.32	0.7	2.779	2.804	3.834	Rural	Primary	No		Sulfonylurea
313	59	Female	101	90	121	85	131	83	40.4	8	25.6	1.12	0.64	126	84	8.29	1.08	3.27	6.01	7.21	7.68	3.03	11	97	22.62	1.36	5.89	9.74	29.23	2.07	10.48	39.54	3.15	2.98	69.2	0.3	1.72	2.777	2.809	3.834	Rural		Yes	Yes	Insulin
314	18	Male	78	86	96	67	97	70	9.4	2	20.1	0.91	0.45	97	69	2.21	0.8	1.61	1.11	1.41	2.76	2.01	14.4	133	10.26	0.797	22.83	13.76	8.12	0.586	22.82	8.93	0.826	6.45	4.7	0.28	0.24	940.963	2.874	85.659	Urban	Secondary	Yes		Insulin
315	37	Male	78	81	115	67	129	84	16.3	4	19.9	0.96	0.47	122	76	4.19	0.51	6.51	1.19	3.68	8.22	12.77	13.8	127	1.61	0.646	19.77	24.82	1.8	0.634	38.92	2.1	0.799			0.36	0.04	3.132	2.846	4.033	Urban	Secondary	No		Insulin
316	54	Female	95	96	130	91	131	89	42.5	8	26.2	0.99	0.56	131	90	5.39	1.09	1.4	4.2	4.3	4.94	1.28	12.6	114	2.86	1.15	19.25	19.48	16.49	2.43	26.02	8.01	2.24	0.84	8.1	0.33	59.26	2.839	2.682	3.868	Urban	Primary	No		Metformin
317	50	Female	104	116	136	98	146	106	46.8	10	33.1	0.9	0.63	141	102	4.91	0.97	4.1	2.71	3.94	5.06	4.23			10.36	2.71	12.8	15.33	8.99	2.99	19.33	18.15	4.17	1.68	30.1	0.3	0.54	3.056	2.764	3.919	Urban	Secondary	No		Sulfonylurea
318	38	Female	88	101	109	66	105	62	43.1	8	31.2	0.87	0.56	107	64	4.28	1.16	1.32	3.02	3.12	3.69	1.14			7.45	0.588	6.92	8.77	5.64	0.633	15.37	10.57	0.995	1.05		0.34	5.01	2.82	2.722	3.938	Urban	Secondary	No		Insulin
319	45	Male	89	90.5	142	99	142	96	28.9	10	25.2	0.98	0.56	142	98	10.25		8.84	1.39				10.7	94	3.92	2.7	14.98	20.92	20.58	4.37	23.61	26.36	5.95	0.72	24.3	0.57	2.8	3.172	8.692	5.436	Urban	Secondary	No		Sulfonylurea
320	60	Male	95	90	114	76	119	80	12.5	8	24.6	1.06	0.59	117	78	3.16		0.89	1.83				12.9	117	7.61	1.88	12.78	18.43	6.93	2.09	19.82	7.71	2.59	1.24	22.2	0.5	1.12	2.846	2.999	4.242	Urban	Secondary	No		Metformin
321	19	Male	72	85	114	72	113	73	7	2	19.9	0.85	0.44	114	73	4.04	1.51	0.89	2.22	2.53	2.68	0.59	14.6	136	2.17	0.174	8.26	11.66	1.61	0.222	19.13	4.67	0.574			0.8	0.16	2.831	2.971	3.864	Urban	Secondary	Yes	No	Insulin
322	55	Male	108	113	134	89	129	89	13.6	11	30.6	0.96	0.6	132	89	3.44	0.98	0.83	2.09	2.46	3.51	0.85	10.42	90.4	1.06	0.809	4.13	7.1	7.96	2.01	8.91	8.68	3.7		97.4	1.56	2.32	2.992	2.884	4.176	Urban	Primary	No	No	Sulfonylurea
323	46	Male	90	96	124	87	125	85	19.1	4	21	0.94	0.51	125	86	4.12	1	0.63	3.01	3.12	4.12	0.63	10.32	89	1.58	1.02	6.88	12.38	4.05	1.31	16.52	1.87	3.62		42.1	0.97	3.03	2.951	2.763	4.854	Urban	Tertiary	No		Sulfonylurea
324	49	Female	71	92	107	73	113	75	31.9	6	24	0.77	0.46	110	74	4.83	1.62	1.04	2.89	0.64	167	13.16	13.16	120.3	3.35	0.846	9.29	17.03	5.41	1.38	21.25	5.54	1.7	0.5	21	0.67	0.27	91.711	3.069	4.154	Urban	Primary	Yes		Insulin
325	58	Male	91	103	123	86	120	87	29.8	13	27	0.88	0.55	122	87	3.53	0.69	2.49	1.57	2.84	5.12	3.61	10.02	86	15.48	2.62	5.29	14.31	40.08	5.56	15.61	41.17	6.88	2.01	134.1	0.52	2.73	3.25	2.896	3.834	Urban	Secondary	No		Sulfonylurea
326	42	Female	80	94	120	91	115	86	38.1	6	24.2	0.85	1.51	118	89	3.83	1.02	1	2.37	2.81	3.75	0.98	5.08	32	6.41	1.87	5.87	11.54	38.76	5.24	8.76	12.55	6.02	0.87	86.9	0.63	5.71	2.912	2.769	3.834	Urban	Primary	No		Sulfonylurea
327	19	Male	76	82	124	78	125	76	24.9	3	20.3	0.93	0.45	125	77	4.21	1.26	1.77	2.44	2.95	3.34	1.4	8.69	71.5	0.67	0.532	16.11	18.13	3.09	0.841	21.45	0.2	0.543			0.97	1.19	3.13	4.339	36.953	Urban	Primary	No		Insulin
328	50	Male	109	103	134	100	137	99	36.2	14	28.1	1.06	0.6	136	100	3.71	1.06	0.86	2.49	2.65	3.5	0.81	13.36	122.5	15.09	0.71	7.38	14.58	12.02	1.14	12.92	20.41	2.12	2.12	28.6	0.49	0.43	2.924	2.992	3.834	Urban	Tertiary	Yes	Yes	Insulin
329	39	Female	101	110	138	98	146	98	47.5	8	29.7	0.92	0.59	142	98	4.05	0.93	1.17	2.7	3.12	4.35	1.26	14.08	130.4	8.77	1.81	14.43	22.64	14.74	2.67	22.64	8.19	3.29	1.54	18	0.48	0.73	2.878	2.818	4.479	Urban	Secondary			Sulfonylurea
330	54	Female	84	100	197	95	187	107	39.9	8	25.5	0.84	0.57	192	87	2.49	0.65	1.17	1.08	1.84	3.83	1.8	8.2	66.1	32.58	0.01	12.95	18.93	44.07	4.44	25.58	39.13	3.49	5.08		0.38	7.37	2.521	2.775	5.177	Urban	Primary	No		Insulin
331	23	Male	76	87	110	65	105	82	9.4	2	20.4	0.87	0.44	108	74	2.44	0.63	1.18	1.09	1.81	3.87	1.87	3		32.54	0.054	6.99	8.25	29.16	0.068	24.59	16.6	0.09	4.37		0.28	2.68	2.548	2.717	5.279	Urban	Primary	Yes	Yes	Insulin
332	43	Male	86	94	112	78	116	77	23.3	9	24.7	0.91	0.52	114	78	5.37	1.24	1.21	4.18	4.13	4.33	0.98	12.2	110	17.99	3.16	7.43	12.17	20.31	2.72	14.79	62.17	6.56	2.51	82.3	0.3	0.49	2.12	3.56	2.56	Urban	Secondary	No		Sulfonylurea
333	40	Female	111	122	106	77	113	80	53.7	11	36.9	0.91	0.7	110	79	5.47	0.96	1.31	4.43	4.51	5.7	1.36	14.4	134			11.02	9.49	35.24	3.95	22.93	33.97	5.12								Urban	Tertiary	No		Sulfonylurea
334	49		96	108	120	79	120	81	35	16	31.1	0.89	0.57	120	80	5.1	1.21	1.33	3.8	3.89	4.21	1.1	8.4	68			6.25	7.48	20.61	2.77	19.29	17.6	3.94								Urban	Secondary	No	No	Metformin
335	44	Male	94	108	157	95	144	90	29.6	12	28.2	0.87	0.56	151	93	3.48	0.9	3.11	1.91	2.58	3.87	3.46	9.6	82	10.79	6.31	8.64	11.42	24.84	8.97	12.25	25.54	10.63	1.58	109.9	0.31	5.05	2.608	4.346	2.565	Urban	Tertiary	No		Sulfonylurea
336	40	Male	96	101	131	103	129	94	26.9	8	23.9	0.95	0.56	130	99	4.58	0.92	1.27	3.9	3.66	4.98	1.38	13.95	129	5.82	3.13	17.51	25.28	6.05	3.08	31.79	7.48	3.63	1.33	23	0.31	0.03	2.166	3.684	2.877	Urban	Secondary	No		Insulin
337	67	Female	123	116	136	99	120	87	56.3	16	38.4	1.06	0.79	128	93	4.91	1.3	1	3.42	3.61	3.78	0.77	14.2	132	5.81	1.75	19.55	25.27	6.35	1.49	34.95	7.52	2.22	1.72	11.7	0.3	0.09	2.12	3.79	2.38	Urban	Primary	No		Sulfonylurea
338	68	Male	90	93	159	92	166	87	14.8	12	27.4	0.97	0.57	163	90	3.37	1.34	0.69	2.1	2.03	2.51	0.51	5.4	35	6.73	0.721	3.66	7.16	13.44	1.39	12.66	9.88	1.61	0.8	114.9	0.38	1.92	2.12	3.85	2.04	Urban	Secondary	Yes		Insulin
339	50	Female	94	102	188	100	193	102	35	7	26.3	0.92	0.59	191	101	5.49	1.17	3.34	3.41	4.32	4.69	2.86	9.1	76	1.23	1.29	15.55	21.63	10.9	1.81	26.88	7.31	1.93		12.2	0.39	1.59	2.121	3.53	2.533	Urban	Primary	Yes		Sulfonylurea
340	62	Female	123	102	149	138	144	101	50	13	34.4	1.21	0.75	146	118	4.51	1.24	1.24	3.25	3.27	3.64	1	10.2	88	16.74	2.38	6.08	11.15	54.52	4.5	13.42	62.22	5.06	2.24	96.5	0.31	7.43	2.121	3.8	1.997	Urban	Primary	No		Sulfonylurea
341	36	Male	90	103	114	76	117	76	43.4	7	27.4	0.87	0.55	116	76	4.73	0.9	2.02	3.31	3.83	5.26	2.24	8.7	72	8.94	1.97	7	10.58	44.47	4.21	12.78	49.51	6.79	1.25	64.9	0.33	9.92				Urban	Primary	No		Sulfonylurea
342	49	Male	82	89	183	110	184	106	14.2	2	19.3	0.92	0.48	184	108	6.41	1.17	2.39	4.61	5.24	5.48	2.04	9.2	77	6.51	2.04	10.62	12.32	6.92	2.21	17.54	15.8	3.02	1	32.1	0.32	0.24				Urban	Primary	No		Sulfonylurea
343	24	Male	76	92	142	81	132	73	15.5	5	22	0.83	0.46	137	77	3.68	1.5	0.69	2.09	2.18	2.45	0.46	12	108	14.9	0.01	20.85	25.62	12.96	0.01	34.03	11.42	0.01	5.43		0.27	0.41				Urban	Secondary	Yes	No	Insulin
344	65	Female	36	43	101	71	97	75	41.9	11	29	0.84	0.24	99	73	4.31	1.22	1.34	2.85	3.09	3.53	1.1	11.56	102.8	8.13	2.17	5.7	9.73	14.98	3.08	14.53	25.83	5.11	1.09	102	0.34	1.7	2.581	2.637	6.823	Rural	Secondary	No		Sulfonylurea
345	40	Male	103	118	130	87	133	92	27.5	16	34	0.87	0.65	132	90	5.35	0.92	1.95	3.88	4.43	5.82	2.12	10.65	92.9	8.51	2.26	6.29	8.51	19.82	3.35	13.47	81.16	10.93	1.7	87.3	0.34	5.09	2.544	2.734	8.286	Urban	Tertiary	Yes		Insulin
346	54	Male	109	110.5	118	84	117	74	48.9	11	36.1	0.99	0.78	118	79	1.63	0.24	0.7	1.02	1.39	6.79	2.92	9.06	75.5	9.37	1.79	4.88	19.21	9.29	1.78	9.82	14.42	1.37	1.21	114	0.34	0.006	2.625	2.818	5.678	Rural	None	Yes		Insulin
347	39	Female	96.5	106	126	83	120	82	30.7	6	27.1	0.91	0.59	123	83	4.16	0.7	3.64	1.01	3.46	5.94	5.2	11.3	100	5.51	0.37	6.85	10.95	7.05	1	11.01	13.45	1.08	0.77		0.35	0.38	14.497	2.758	5.636	Urban	Tertiary	Yes	Yes	Insulin
348	35	Female	106	109.5	127	84	122	90	45.2	8	31.4	0.97	0.67	125	87	3.48	0.96	1.06	2.36	2.52	3.63	1.1	12.66	114.9	12.88	2.68	15.87	22.16	20.59	3.44	23.2	20.37	3.81	2.48	22.4	0.28	1.23	2.738	2.742	5.793	Urban	Tertiary	No		Metformin
349	58	Female	93	88.5	110	78	106	68	36.4	7	23.6	1.05	0.6	108	73	4.26	0.57	2.57	2.78	3.69	7.47	4.51	11.11	97.9	10.56	1.33	4.56	8.83	29.77	2.54	14.09	63.3	5.13	1.33	112	0.34	4.5	2.609	2.893	5.879	Urban	Primary	Yes	Yes	Sulfonylurea
350	39	Female	104	118	115	80	121	79	48.4	9	31.9	0.88	0.68	111	80	3.45	1.6	0.77	1.69	1.85	2.16	0.48	20	157	8	1.49	4.92	9.64	43.54	4.2	8.68	78.94	6.61	1.03	104.3	0.35	7.53	2.612	2.778	5.83	Rural	Primary	Yes		Metformin
351	43	Female	94	113	129	89	121	93	50.6	10	33.2	0.83	0.61	125	91	2.72	0.89	1.1	1.68	1.83	3.06	1.24	4.56	26.3	4.48	1.24	6.22	8.97	13.16	2.15	10.83	18.93	3.93	0.62	58.4	0.37	3.15	2.753	2.75	5.572	Rural	Primary	Yes	Yes	Insulin
352	40	Male	95	100	135	94	141	92	33.5	12	28.4	0.95	0.53	138	93	3.62	1.25	0.92	2.42	2.37	2.9	0.74			4.14	0.958	4.96	14.89	3.32	3.15	12.65	21.71	4.9	0.54	76	0.39	0.08	2.566	2.887	6.829	Urban	Tertiary	Yes	No	Insulin
353	44	Male	93	98	152	108	148	105	28	13	28.2	0.95	0.59	150	107	5.34	1.59	1.87	3.63	3.75	3.36	1.18	11.53	102.5	3.16	0.759	12.81	19.17	6.11	1.15	26.48	9.05	1.9	0.52	10.9	0.35	0.46	2.569	2.882	5.177	Urban	Secondary	Yes		Metformin
354	43	Female	104	115	127	86	115	84	52	10	33	0.9	0.67	121	85	4.98		1.54	3.9				8.29	67.1	11.97	2.41	6.85	12.29	28.77	4.78	11.8	40.31	6.91	1.66	77	0.32	3.1	2.521	2.652	5.177		Tertiary	No		Metformin
355	59	Female	85	110	118	86	123	89	49.7	12	32.1	0.77	0.61	121	88	4.92	1.32	1.37	3.08	3.6	3.72	1.04	7.4	57.4	1.6	0.24	18.34	6.95	0.494	0.01	19.61	1.16	0.01			0.37	0.1	2.522	2.865	5.177	Urban	Tertiary	No
356	59	Female	89	103	102	79	108	80	44.1	9	26.1	0.86	0.56	105	80	3.99	1.59	0.93	2.22	2.4	2.51	0.58	11.95	107.1	4.19	0.621	6.9	19.83	23.88	2.12	17.98	17.89	1.74	0.59	29.7	0.37	1.52	2.626	2.565	5.177	Urban	Tertiary	Yes	No	Metformin
357	33	Female	95	103	99	71	105	72	47.9	8	30.2	0.92	0.62	96	72	3.96	1.12	1.04	2.75	2.84	3.53	0.93	9.24	77.5	10.35	0.607	6.67	14.48	16.92	1.01	18.21	33.14	2.16	1.43	31.2	0.32	0.84	2.563	2.608	5.177	Urban	Secondary	Yes	No	Metformin
358	34	Female	103	120	114	82	111	85	50.8	9	36	0.86	0.64	113	84	3.47	0.88	1.24	2.12	2.59	3.94	1.41	7.46	58	15.55	1.27	5.54	6.06	90.27	3.84	8.38	48.5	2.37	2.04	73	0.31	143.69	2.547	2.896	5.177	Urban	Secondary	No		Sulfonylurea
359	47	Female	114	143	132	94	127	90	56.6	13	42.5	0.8	0.73	130	92	3.58	0.62	2.12	1.56	2.96	5.77	3.42	6.02	42.3	5.31	0.986	11.55	13.41	23.57	2.59	13.74	25.36	3.72	0.84	15.8	0.33	9.82	2.475	3.404	5.529	Urban	Secondary	No		Metformin
360	40	Female	99	107	138	100	141	100	38	9	28.7	0.93	0.62	140	100	4.49	1.28	0.87	3.24	3.21	3.51	0.68	5.39	35.4	2.44	0.98	9.27	8.9	6.43	4.22	5.43	6.29	2.48		23.4	0.38	10.8	2.616	2.523	6.551	Urban	Primary	No
361	55	Male	106	110	125	80	120	81	30.4	14	30	0.96	0.62	123	81	3.1	0.38	1.3	1.23	2.72	8.16	3.42	6.69	49.6	8.09	1.6	7.48	13.05	36.21	3.27	9.33	37.85	4.57	1.15	49.4	0.33	5.05	2.543	2.827	6.041	Urban	Tertiary	No		Metformin
362	54	Female	90	104	110	77	115	79	46.8	12	30.4	0.87	0.58	113	78	6.73	1.52	1.61	4.81	5.21	4.19	1.06	6.55	48.1	24.54	2.48	6.66	10.5	27.7	1.76	6.9	6.91	0.854	3.31	83.9	0.29	0.82	2.619	2.714	5.56	Urban	Tertiary	No
363	61	Male	85.5	91	112	86	116	83	19.6	6	23.7	0.94	0.52	114	85	5.33	1	1.44	3.34	4.33	5.33	1.44	7.1	54	6.41	2.02	4.73	7.74	23.38	3.37	10.57	86.92	7.77	0.82	13.7	0.37	5.64	2.537	2.623	6.023	Urban	Secondary	Yes		Insulin
364	41	Female	109	143	155	108	137	101	57	12	45.8	0.76	0.72	146	105	6.16	1.02	1.34	4.13	5.14	6.04	1.31	4.9	30	6.45	1.58	6.45	11.57	30.31	3.79	7.12	30.65	6.59	0.89	64.6	0.35	4.66	2.602	2.686	20.739	Urban	Primary	No
365	48	Female	116.5	127	128	89	121	76	48.8	11	34.5	0.92	0.72	125	83	4.74	1.76	1.27	2.16	2.98	2.69	0.72	7.7	61	18.31	3.42	6.04	10.71	40.16	4.53	9.72	197.2	15.06	2.44	126.6	0.3	4.68	2.626	2.578	5.338	Urban	Secondary	Yes	Yes	Sulfonylurea
366	39	Male	80	95.5	120	80	110	74	19	8	24.5	0.84	0.5	115	77	5.88	1.03	1.42	4.32	4.85	5.71	1.38			4.57	1.33	8.7	12.56	10	2.07	16.75	14.48	3.04	0.68	32.8	0.35	1.41	2.67	2.846	7.252	Urban	Primary	Yes		Insulin
367	57	Male	77	84.4	120	76	117	71	14.2	5	21.2	0.91	0.48	119	74	2.12	0.89	1.8	0.52	1.23	2.38	2.02	16.2	153	5.94	2.55	19.21	26.32	1.6	2.44	28.83	16.9	4.52	1.68	17.1	0.3	0.61	3.209	3.119	6.959	Urban	Tertiary	No		Metformin
368	38	Male	87	90	147	98	156	93	17.1	5	21.5	0.97	0.52	152	96	3.98	1.02	2.37	2.16	2.96	3.9	22.32	6.8	51	4.92	1.89	7.55	10.82	0.396	1	10.5	22.06	5.49	0.71	54.8	0.35	1.38	2.577	2.809	5.177	Urban	Secondary	Yes		Metformin
369	45	Female	123.5	99.2	161	96	144	94	51.2	11	36.1	1.24	0.75	153	95	5.6	0.85	2.19	1.48	4.75	6.59	2.58	7.11	54.2	8.02	2.27	10	12.9	1.35	2.67	13.8	32.26	5.65	1.21	38.4	0.32	2.3				Urban	Primary	Yes		Metformin
370	40	Male	84.3	90	123	81	117	82	19.7	8	25.4	0.94	0.54	120	82	3.2	0.85	1.69	1.59	2.35	3.77	2.54	15.34	144.2	1.15	1.32	10.2	18.7	7.65	1.78	17.4	6.24	2.31		24.6	0.43	0.77	2.861	4.352	11.275	Urban	Primary	No		Sulfonylurea
371	56	Male	94	96.5	130	86	111	82	26.9	10	25.3	0.97	0.54	121	84																							2.627	2.625	6.427	Urban	Tertiary	No		Sulfonylurea
372	39	Female	91	101.5	121	97	129	95	43.1	7	26.3	0.9	0.59	125	96	4.05	0.85	1.3	2.89	3.2	4.76	1.53	12.21	109.9	0.599	0.454	20.87	27.24	0.827	0.494	32.07	1.63	0.771			0.43	0.04				Urban	Primary	No
373	60	Female	121.5	97.5	151	98	147	101	46.9	11	30.3	1.24	0.82	149	100	4	0.85	1.47	2.97	3.15	4.71	1.73	6.6	48.6	4.6	1.06	7.52	11.19	6.26	1.44	16.28	23.56	0.61	0.66	36.5	0.36	0.45	2.679	2.966	5.282	Rural	Primary	Yes		Insulin
374	59	Male	97.5	94.5	113	81	119	75	29.1	12	26.3	1.03	0.58	116	78																							2.533	3.731	5.177	Urban	Primary	Yes	Yes	Insulin
375	31	Male	82.5	91	129	92	126	96	20.8	5	21.3	0.91	0.5	128	94	5.41	0.78	2.75	3.84	4.63	6.94	3.52	14.77	137.9	0.501	0.262	14.49	19	0.2	0.01	12.13	0.352	11.11			0.47	0.07	2.474	2.914	5.177	Urban	Secondary	No		Metformin
376	47	Female	106.4	124.5	166	98	149	109	49.6	11	34.4	0.85	0.65	158	104	2.54	0.92	0.72	1.37	1.62	2.76	0.78	5.79	39.8	7.82	0.954	5	5.69	54.42	2.97	8.83	37.67	3.39	1.02	74.6	0.35	67.54	2.582	2.653	5.177	Urban	Primary	Yes		Metformin
377	60	Male	99	92.5	128	89	133	88	31	12	26.2	1.07	0.58	131	89	4.14	1.35	1.65	2.55	2.79	3.07	1.22	6.3	45	40.92	1.85	8.43	13.65	36.5	1.46	23.14	11.89	1.26	5.62	44.2	0.26	0.85	2.497	44.458	5.177	Urban	Secondary	Yes	No	Insulin
378	50	Male	103.5	104	161	107	163	110	35.8	15	29.8	0.99	0.61	162	109	4.31	0.77	1.33	2.93	3.54	5.6	1.73	14.59	136	2.66	1.18	4.79	27.06	3.24	1.45	34.83	3.34	1.92		93.7	0.42	0.03	2.442	2.607	5.177	Urban	Primary	No		Sulfonylurea
379	46	Male	118	104	133	99	134	97	51.7	12	37.5	1.13	0.72	134	98	3.36	0.79	0.81	2.43	2.57	4.25	1.03	8.39	68.2	1.13	0.444	10.38	14.13	2.77	0.829	17.3	4.93	1.26			0.43	0.44	2.553	2.506	5.177	Urban	Tertiary	No		Sulfonylurea
380	67	Female	91.6	93	158	92	151	88	21.6	8	22.1	0.99	0.57	155	90	3.74	0.99	1.52	2.25	2.75	3.78	1.54	9.55	80.9	9.95	1.17	5.79	10.55	47.6	3.45	14.74	91.72	7.89	1.34	64.4	0.33	7.9	2.783	2.476	5.177	Urban	Secondary	No		Insulin
381	60	Female	94.5	98.4	156	112	136	78	39.1	7	23.7	0.96	0.59	146	95	1.98	0.7	0.99	0.64	1.28	2.83	1.41	13.05	119.1	11.92	2.12	8.77	15.98	15.82	2.46	18.88	13.05	3.85	1.74	45.6	0.31	0.54	2.495	2.724	5.177	Urban	Secondary	No		Sulfonylurea
382	49	Male	102	96.5	135	99	148	100	29.3	12	27.2	1.06	0.59	142	100	3.16	0.7	0.83	2.1	2.4	4.51	1.19	6.4	47	9.07	1.64	4.89	6.88	4.4	1.19	8.26	0.544	0.502	1.17	112.7	0.34	2.35	2.596	2.78	5.435	Urban	Tertiary	No		Metformin
383	25	Female	97.5	109.5	122	82	115	78	48.7	7	31.7	0.89	0.61	119	80	4.85	1.05	1.15	3.42	3.8	4.62	1.1	10.02	86	0.2	0.025	19.2	36.78	0.2	0.018	16.98	2.57	0.314			0.65		2.453	2.737	5.177	Urban	Tertiary	Yes		Insulin
384	38	Female	92.6	99.5	134	91	133	92	46.6	205	27.2	0.93	0.6	134	92	3.24	0.64	2.27	1.91	2.6	5.06	3.55	13.31	122	4.59	1.18	16.48	19.63	8.7	1.9		4.15	1.57	0.95	10.3	0.32	1.3	2.608	2.632	5.177	Urban	Primary	No		Sulfonylurea
385	60	Female	107	96	92	61	101	65	45.8	10	29.1	1.11	0.65	97	63	2.69	0.07	5.19		2.62	37.43	74	10.09	86.8	14.04	3.66	21.04	20.93	19.84	5.05	15.13	16.55	4.2	5.32	22.8	0.27	52.73	2.789	13.392	5.177	Urban	Primary	Yes		Metformin
386	21	Male	74.5	96	116	80	96	65	10.9	2	19.7	0.78	0.43	106	73	2.01	1	0.76	0.91	1.01	2.01	0.76	12.46	112.7	0.22	0.224	32.19	33.57	1.23	0.315	31.14	1.64	1.04			0.47	1.02	2.681	2.802	5.976	Urban	Secondary	No		Sulfonylurea
387	40	Female	109.5	118.9	122	98	120	92	52.7	9	32.6	0.92	0.65	121	95	3.49	0.68	1.3	2.3	2.81	5.13	1.91	11.98	107.4	1.26	1.26	0.98	7.13	11.28	14.76	7.24	2.92	1.47			0.45	3.3	2.681	2.841	5.222	Urban	None	No		Sulfonylurea
388	50	Female	105	108	146	88	138	89	49.9	11	32.3	0.97	0.64	142	89	4.27	0.93	1.76	3	3.34	4.59	1.89			5	3.22	12.9	18.06	10.53	5.49	25.39	9.67	4.53	0.82	34.6	0.33	1.07	2.588	2.787	5.358	Urban	Primary	No		Sulfonylurea
389	34	Male	94.5	87.5	110	76	117	75	24.6	7	24.3	1.08	0.55	114	76	4.28	0.66	1.1	3.44	3.56	6.48	1.67	13.41	123.1	2	0.548	7.82	9.81	3.86	0.834	15.01	22.17	2.51			0.41	0.94	2.698	3.625	5.342	Urban	Secondary	Yes	Yes	Insulin
390	32	Female	122	118	131	96	127	97	59.1	10	41.1	1.03	0.8	129	97	4.3	0.83	1.28	3.15	3.47	5.18	1.54	11.29	99.9	3	0.936	9.11	13.45	4.01	1.75	17.51	40.28	2.87	0.45	23.4	0.37	0.23	2.602	2.86	6.93	Urban	Primary	No		Sulfonylurea
391	40	Female	103	113.5	108	81	108	68	50	9	31	0.91	0.65	108	75	5.26	0.91	1.34	4.07	4.35	5.78	1.47	15.11	141.6	2.24	0.602	6.99	14.75	3.15	1.28	23.08	2.04	1.35		28.3	0.41	0.12	11.123	2.845	5.581	Urban	Secondary	No		Sulfonylurea
392	39	Male	118	101.5	113	83	113	83	38.2	15	37.2	1.16	0.69	113	83	2.2	0.69	1.53	1.08	1.51	3.19	2.22	8.3	67	35.39	5.24	10.68	13.74	32.62	3.8	12.58	15.55	2.47	5.18	68.5	0.26	0.91	2.891	2.763	8.939	Urban		No		Metformin
393	70	Male	81	81.5	161	110	169	112			19.5	0.99	0.49	165	111	3.58	1.28	1.43	1.79	2.3	2.8	1.12			18.54	3.14	4.39	6.91	3.09	2.82	11.12	1.39	0.876	2.28	217.2	0.32	4.04				Rural	Primary	Yes	No	Metformin
394	50	Male	76	74	120	81	127	80			19.3	1.03	0.5	124	81	3.36	2.01	0.75	1.39	1.35	1.67	0.37			2.13	0.319	6.31	9.17	2.81	0.496	20.19	5.75	1.55			0.42	0.24	2.607	2.698	79.163	Urban	None	Yes	Yes	Insulin
395	67	Female	99	104	154	97	144	85	42.5	11	29	0.95	0.63	149	91	5.01	1.04	1.63	3.77	3.97	4.82	1.57			1.78	1.56	6.43	13.43	10.87	3.53	20.43	6.65	1.27		64.4	0.43	1.3	2.473	2.658	5.177	Rural	None	Yes	No	Insulin
396	40	Female	94	99	99	71	116	79	43.8	7	25.9	0.95	0.58	108	75	4.54	0.86	2.75	2.84	3.68	5.28	3.2			1.16	1.14	7.4	13.26	8.79	4.64	23.57	33.06	8.37		49.5	0.46	1.3	2.567	2.608	5.177	Urban	Secondary	No		Metformin
397	50	Female	108	124	121	86	101	80	50.3	11	34.2	0.87	0.69	111	83	4.43	0.76	1.61	3.1	3.67	5.83	2.12			13.5	2.48	18.03	27.91	20.28	3.09	28.27	3.16	2.44	3.23	17.8	0.27	0.69	2.529	2.749	5.318	Urban	Primary	Yes	No	Insulin
398	52	Female	92	102	118	93	118	95	43.2	9	28.2	0.9	0.57	118	94	5.18	1.45	2.17	2.99	3.73	3.57	1.5	16.36	155.3	9.06	1.27	20.89	32.07	6.26	1.08	34.51	5.24	1.02	3.4	8	0.44	0.25	2.604	2.607	5.177	Urban	Tertiary	No		Insulin
399	45	Female	87	76	132	73	128	71	18.3	3	20.7	1.14	0.55	130	72	3.61	1.29	1.22	2.05	2.32	2.8	0.95	17.64	169.3	5.83	1.41	24.59	30.04	4.46	1.45	31.52	4.69	1.77	13.51	7.4	0.46	0.25				Urban	Secondary	No		Sulfonylurea
400	46	Male	96	103	152	99	164	96	20.3	7	25.7	0.93	0.56	158	98	1.96	0.83	1.24	0.62	1.13	2.36	1.49	12.5	113	3.86	1.8	13.57	17.44	5.65	2.14	22.41	6.25	2.59	0.65	19.5	0.34	0.46	2.206	3.406	2.305	Urban	Tertiary	No	No	Metformin
401	58	Male	93	105	126	83	125	80	15.7	7	23.1	0.89	0.53	126	82	3.55	1.27	1.2	2.11	2.28	2.8	0.95	13.7	127	4.06	1.43	5.71	9.38	15.11	2.67	12.32	16.16	13.78	0.55	76	0.38	3.01				Urban	Primary	Yes	No	Insulin
402	46	Male	129	113	154	99	158	102	39.4	22	38.1	1.14	0.73	156	101	2.29	0.85	1.12	1.14	1.44	2.69	1.32	10.5	91	22.7	6	7.26	9.93	25.05	6.95	13.53	43.39	15.52	3.13	139.6	0.29	0.88	2.121	3.496	2.449	Urban	Tertiary	Yes	No	Insulin
403	43	Male	88	96	146	103	139	99	15.2	7	25.2	0.92	0.52	143	101	5.39	1.37	2.35	3.57	4.02	3.93	1.72	17.7	170	2.15	1.88	21.95	26.45	1.48	1.53	26.89	0.753	1.73		11	0.34	0.15	2.476	3.657	2.366	Urban	Primary	No		Metformin
404	57	Male	94	104.5	165	103	156	105	21.4	7	23.6	0.9	0.52	161	104	3.04	0.63	1.61	1.79	2.41	4.83	2.56	5.1	32	6.09	4.84	5.27	7.69	23.74	12.33	6.11	23.65	20.34	0.8	208.3	0.36	7.29	7.163	3.65	2.011	Urban	Primary	No		Insulin
405	39	Female	84	98	105	73	102	74	29.4	4	21.5	0.86	0.49	104	74	4.71	0.74	1.84	3.34	3.97	6.36	2.49	5.6	38	4.63	1.9	4.06	7.51	20.43	8.55	7.1	0.517	5.91	0.57	179.2	0.4	4.58	2.364	18.897	1.997		Tertiary	Yes	Yes	Insulin
406	58	Female	95.5	107	119	74	122	71	36.8	8	25.8	0.89	0.59	121	73	2.83	0.75	1.06	1.64	2.08	3.77	1.41	9.29	78	36.95	5.48	9.63	9.05	15.6	2.54	14.52	26.23	4.35	5.26	82.9	0.26	36.81	2.12	3.54	2	Rural	Primary	No		Sulfonylurea
407	25	Female	123.5	119	117	91	119	87	51.7	8	41.5	1.04	0.76	118	89	4.14	0.97	0.67	2.99	3.17	4.27	0.69	9.69	82.4	33.7	4.29	5.86	10.09	49.99	6.99	9.5	33.75	4.52	4.35	157.7	0.28	3.85	2.12	3.65	2	Rural	Tertiary	No		Insulin
408	33	Male	92.5	104	138	68	126	73	32.6	12	27.6	0.89	0.56	132	71	7.37	1.03	2.21	5.59	6.34	7.16	2.15	12.91	117.6	13.37	2.05	10.34	16.2	30.98	3.25	19.38	35.15	4.51	2.02	33.8	0.29	3.01	2.17	3.92	2	Urban	Secondary	No	No	Metformin
409	45	Female	86.5	95.5	133	88	125	87	31.7	5	20.7	0.91	0.54	129	88	3.35	1.03	1.53	1.72	2.32	3.25	1.49	12.2	110	10.33	0.517	9.64	16.23	11.12	0.742	24.79	7.55	1.1	1.55		0.31	0.12	3.58	4.16	2	Urban	None	Yes	No	Insulin
410	39	Female	94.5	10.7	108	82	126	87	36.6	8	30.7	0.88	0.62	117	85	3.14	0.68	1.84	1.64	2.46	4.62	2.71	15.7	148	2.55	0.911	14.43	21.76	2.67	0.865	23.39	1.77	0.963		10.3	0.35	0.02	3.87	3.47	2.66	Urban	Primary	Yes	Yes	Insulin
411	42	Male	153	193	139	85	144	80	34.9	16	31.6	0.79	0.91	142	83	4.97	0.96	2.51	3.15	4.01	5.18	2.61			67.68	6.69	9.82	7.78	64.71	7.09	5.73	19.52	4.33		65.5	0.25	1.46	3.41	3.66	1	Urban	Secondary	Yes	No	Insulin
412	38	Female	245	450	121	74	115	72	55.1	11	45.3	0.54	1.57	118	73	4.46	0.82	2.4	2.65	3.64	5.44	2.93			14.82	2.53	13.49	15.62	24.62	3.24	17.44	20.82	3.68	2.44	26.3	0.28	4.6	2.83	6.5	31.34	Urban				Sulfonylurea
413	60	Male	95	110	132	82	124	81	28.8	12	27.1	0.86	0.53	128	82	3.72	0.89	1.22	2.63	2.83	4.18	1.37	11.6	104	5.15	0.748	27.3	21.28	6.93	0.853	28.1	10.15	1.7			0.29	0.3	2.543	4.679	5.256	Urban	Secondary	No	No	Sulfonylurea
414	75	Female	120	131	131	76	131	77	52.1	16	36.9	0.92	0.76	131	77	5.26	1.14	2.16	3.64	4.12	4.61	1.89	13	118	4.69	1.46	8.82	15.31	5.35	1.91	17.15	11.99	3.07	0.7	34.3	0.35	1.1	2.598	2.896	5.256	Rural	Primary	Yes		Sulfonylurea
415	58	Male	89	94	129	72	127	69	19.2	8	23.4	0.95	0.55	128	71	3.42	0.85	1.08	2.42	2.57	4.02	1.27	11.9	107	2.2	0.753	8.57	13.9	2.17	0.602	20.72	8.54	1.8			22.4	0.4	2.76	2.66	5.177	Urban	Primary	No	No	Sulfonylurea
416	39	Male	91.5	96.5	128	84	130	80	22	9	25.1	0.95	0.55	129	82	4.24	1.24	1.14	2.93	3	3.42	0.92	15.3	144	0.204	0.26	18.73	27.27	0.745	0.409	29.64	0.373	0.437			0.54	0.06	2.516	2.671	5.198	Urban	Secondary	Yes	Yes	Sulfonylurea
417	57	Male	91.5	96.5	150	90	165	83	20.1	8	24.2	0.94	0.54	160	87	3.02	0.89	0.82	1.96	2.13	3.39	0.92	8.8	73	1.5	0.505	4.89	6.78	0.914	1.44	11.26	17.46	1.54			0.47	1.31	2.515	122.331	5.24	Rural	Tertiary	Yes	Yes	Metformin
418	59	Male	101.6	99.1	121	80	139	87	28.5	15	28.5	1.03	0.63	130	84	3.96	1.08	1.09	2.67	1.08	3.67	1.01	13.72	126.4	2.85	0.585	10.17	22.24	2.27	0.665	15.96	5.66	1.14			0.37	0.05	2.768	2.87	5.606	Rural	Primary	Yes	Yes	Insulin
419	60	Male	117	126	133	85	124	80	33.8	23	37	0.93	0.66	129	83	5.56	0.8	1.25	4.63	4.76	6.95	1.56	11.7	104.4	12.33	2.53	7.4	15.29	16.06	3.23	18.49	17.52	3.3	1.74	70.3	0.31	0.47	2.565	2.792	5.443	Rural	Tertiary	Yes		Sulfonylurea
420	43	Female	83	93	86	71	82	68	26.5	3	19.3	0.89	0.52	84	70	2.29	1.18	1.16	0.7	1.11	1.94	0.98	14.62	136.3	0.335	0.376	40.34	46.09	0.585	0.492	48.9	0.668	0.51			0.42	0.04	2.568	5.012	6.085	Rural	None	Yes		Sulfonylurea
421	45	Male	85.5	103.5	126	69	118	70	22.8	10	26	0.83	0.51	122	70	3.73	0.78	1.06	2.8	0.78	4.78	1.36	9.51	80.4	2.97	0.734	12.39	10.4	11.22	1.76	5.66	10.38	1.73	0.48	11.2	0.35	4.15	2.565	2.795	5.739	Rural	Primary	Yes		Metformin
422	48	Female	107	117	113	83	112	80	46.9	18	31.2	0.91	0.68	113	62	4.93	1.47	1.77	3.22	3.46	3.35	1.2	12.2	110	3.83	1.32	13.55	18.26	9.11	2.17	24.8	15.06	3.22	0.65	15.2	0.34	1.12	2.565	3.046	5.443	Rural	Primary	Yes	No	Metformin
423	50	Male	85.7	99.5	147	97	138	94	22.1	8	23	0.86	0.52	143	96	6.2	0.95	2.69	4.75	5.25	6.53	2.83	6.2	44	6.19	1.14	7.1	9.93	11.45	1.68	16.2	21.28	3.14	0.88	42.8	0.35	1.86	2.739	3.074	5.443	Rural	Primary	Yes		Metformin
424	67	Female	99	101.5	125	86	130	81	41.2	9	26.9	0.98	0.65	128	84		0.31	2.07	2.91			6.68	9.52	80.5	0.354	0.352	10.08	24.09	3	0.641	4.74	2.98	1.49			0.55	0.19	2.642	2.895	5.915	Rural	Tertiary	No		Metformin
425	49	Female	94	104	125	81	128	81	34.4	7	25.3	0.9	0.56	127	81	4.17	1.5	0.91	2.91	2.67	2.78	0.61	10.2	88	2.49	0.708	6.53	9.54	5.31	0.647	16.49	2.17	0.402		36.1	0.41	0.94	2.668	2.907	5.443	Urban	Secondary	No		Sulfonylurea
426	64	Female	108	131	181	63	97	58	49.9	13	34	0.82	0.72	139	61	3.96	0.8	1.84	2.64	3.16	4.95	2.3	7.6	60	6.45	2.02	6.02	7.72	15.93	3.13	14.41	24.19	5.99	0.88	87.5	0.35	5.58	2.67	2.672	5.443	Rural	Secondary	No		Sulfonylurea
427	30	Female	126	119	129	102	127	99	58.7	10	43.5	1.06	0.81	128	101	3.7	0.97	1.76	2.26	2.73	3.81	1.81	12.9	117	14.26	1.62	11.6	13.03	19.9	2.48	20.19	25	2.91	2.21	23.1	0.29	3.94	2.713	2.806	5.443	Urban	Secondary	No		Metformin
428	59	Male	102	101	120	83	119	80	35	17	30.4	1.01	0.61	120	82	5.42	0.55	3.89	1.97	4.87	9.86	7.07	12.87	117.2	5.67	0.609	5.8	8.39	4.52	0.505	12.63	14.41	1.34	0.77	41.1	0.36	0.44	2.697	3.006	5.443	Rural	Primary	Yes	Yes	Insulin
429	61	Male	86.5	94	129	81	114	79	22.3	9	23.4	0.92	0.54	122	80	5.7	0.86	2.51	4.04	4.84	6.63	2.92	7.7	61	2.84	1.09	5.3	11.17	11.31	2.27	16.05	14.59	4.31	0.81	72.8	0.41	4.01	2.72	2.715	5.443	Urban	Primary	No		Sulfonylurea
430	61	Male	94	89	133	93	131	91	26.5	10	24.7	1.06	0.56	132	91	7.72	1.15	2.05	6.37	6.57	6.71	1.78	13.45	123.5	4.84	1.29	13.76	17.07	2.94	1.31	23.53	8.67	1.81	0.83	14.6	0.32	0.57	3.352	2.993	31.15	Rural	Primary	Yes	Yes	Metformin
431	54	Female	99	113	164	113	166	111	35.6	7	25.4	0.88	0.58	165	112	3.76	0.89	1.57	2.5	2.87	4.22	1.76	8.2	66	6.71	1.05	9.94	4.61	33.57	3.01	7.79	36.88	6.29	1.02	21.7	0.32	5.04	2.678	2.809	5.443	Rural	Primary	Yes	Yes	Insulin
432	43	Female	94	99.1	125	86	124	83	37.8	6	23.5	0.95	0.61	125	85	3.76	0.8	0.78	2.83	2.96	4.7	0.98			3.26	1.2	12.07	8.78	7.38	1.37	23.2	8.81	1.82	0.52	17	0.35	1.25	2.82	2.844	5.486	Urban	Primary	Yes	Yes	Sulfonylurea
433	38	Female	109	113.5	147	93	135	87	41.2	8	31.8	0.96	0.66	141	90	4.5	0.68	3.85	1.74	3.82	6.62	5.66	6.74	50	8.37	1.36	6.07	9.7	11.24	1.38	12.78	11.83	1.38	1.14	65.3	0.34	0.79	2.842	2.796	5.443	Urban	Secondary	No		Sulfonylurea
434	46	Female	115	123	103	77	105	83	38.8	19	33.9	0.93	0.72	104	80	3.54	0.67	1	2.6	2.87	5.28	1.49	12.06	108	6.55	0.562	7.02	8.26	7.17	0.86	18.08	4.61	0.755	0.92		0.34	0.5	2619.43	4.621	6.444	Urban	Primary	No		Insulin
435	42	Female	111.8	116.8	119	90	105	79	54.3	11	36.2	0.96	0.73	112	85	3.79	0.74	2.46	2.11	3.05	5.12	3.32	10.74	93.9	7.37	1.37	5.28	10.93	48.81	3.74	16.05	7.63	4.87	0.97	85.8	0.27	6.45	2.732	3.339	5.443	Urban	Primary	No		Sulfonylurea
436	42	Female	89	92.5	95	82	92	80	32.3	5	21.3	0.96	0.58	94	81	2.15	0.56	1.96	0.49	1.59	3.84	3.5	5.59	37.6	0.335	0.374	3.95	19.06	0.461	0.21	9.18	1.16	0.327			0.73	0.008	2.892	3.621	5.443	Urban	Primary	Yes		Sulfonylurea
437	48	Female	75	84	124	88	131	90	12.8	2	16	0.89	0.47	128	89	3.46	1.09	1.38	1.7	2.37	3.17	1.27	4.92	30.3	1.38	0.489	4.71	8.54	20.38	1.78	8.41	35.11	2.85			0.48	4.96	2.164	5.638	6.444	Rural	Primary	No		Metformin
438	50	Female	117	122	118	76	120	71	54.1	12	36.3	0.95	0.73	119	74		134	1.43	2.79			1.07	14.63	136.4	1.24	0.229	9.26	17.92	3.51	0.412	16.64	6.03	0.904			0.43	0.26	2.621	2.964	5.606	Urban	Primary	Yes	No	Sulfonylurea
439	63	Female	99	109.5	139	77	143	76	41.3	9	25.6	0.9	0.63	141	77		0.74	3.57	2.31			4.82	8.65	71	8.01	1.24	24.61	17.49	3.21	0.097	23.97	4.58	0.498	18.5	6.5	0.44	0.67	2.696	2.888	8.096	Rural	None	No		Metformin
440	76	Female	84.5	93	146	80	151	88	33.6	7	21.1	0.91	0.55	148	84	3.71	1.47	0.63	2.16	1.7	2.16	0.43	7.1	54.1	3.53	0.588	5.27	13.51	12.66	0.936	19.41	5.82	1.28	0.47		0.4	1.11	2.827	2.738	5.443	Rural	Primary	No		Sulfonylurea
441	44	Male	108.5	103	137	89	139	89	34.4	18	33.6	1.05	0.67	138	89	5.18	0.6	3.31	2.5	4.58	8.63	5.52	5.04	31.6	22.52	0.839	5.26	8.33	117	1.77	10.1	161.5	2.82	2.88	61.9	0.3	30.78	0.99	4.201	6.444	Urban	Primary	No		Metformin
442	42	Male	95	96.5	128	86	118	84	31.1	12	27.9	0.98	0.57	123	85	4.32	0.83	2.32	2.32	3.49	5.2	2.8	4.97	30.8	2.76	0.771	6.07	6.47	4.13	0.926	17.64	12.49	2.05		44.1	0.4	3.43	1006	4.269	6587	Rural	Secondary	Yes		Insulin
443	49	Female	81.5	100	128	83	126	78	34.8	6	23.1	0.82	0.52	127	81	5.12	1.02	1.04	4.3	4.1	5.02	1.02	8.76	72.2	3.68	0.632	9.05	11.63	5.98	0.655	18.61	8.91	1.22	0.55	17.9	0.36	0.89	0.876	9.458	21.933	Urban	Primary	No		Sulfonylurea
444	37	Male	101.5	99	128	80	121	78	25.9	7	24.1	1.03	0.57	125	79	5.56	1.16	1.71	4.44	4.4	4.79	1.47	13.02	118.8	5.21	0.936	8.23	13.17	8.26	1.18	14.67	15.85	1.69	0.76	28.2	0.35	0.62	0.876	4.176	6.444	Urban	Tertiary	No		Sulfonylurea
445	36	Female	85	98	123	95	129	100	38.6	5	22.7	0.87	0.53	126	98	4.06	0.97	0.8	3.07	3.1	4.19	0.82	13.08	119.5	7.98	1.53	13.03	14.26	11.05	1.72	15.57	10.38	2.17	1.31	18.4	0.31	2.5	0.876	4.165	6.444	Urban	Tertiary	No		Sulfonylurea
446	47	Male	105	114.5	112	75	110	74	29.1	12	27.9	0.92	0.57	111	75	2.57	0.63	0.97	1.66	1.94	4.08	1.54	11.71	104.5	3.22	0.75	10.29	17.68	3.12	0.798	7.9	6.75	1.21	0.49	15.9	0.36	0.01	0.876	4.165	6.444	Rural	Primary	Yes	Yes	Sulfonylurea
447	61	Female	112	102	114	79	110	75	44.8	10	27.6	1.1	0.74	112	77	3.52	0.81	1.33	2.28	2.71	4.35	1.64	8.87	73.4	2.06	0.738	6.53	13.14	8.67	1.27	18.23	4.02	1.58		37.2	0.42	1	2.572	3.201	6.091	Rural	None	No		Sulfonylurea
448	56	Female	101.6	119.4	139	96	138	91	38.2	9	27.2	0.85	0.65	139	94	2.97	0.76	0.63	2.2	2.21	3.91	0.83	8.75	72.1	2.51	0.76	13.59	20.95	2	0.485	8.87	5.36	0.793		9.8	0.36	0.07	0.876	4.273	6.444	Urban	Primary	Yes	Yes	Metformin
449	31	Male	94	104	148	82	142	86	30.8	12	29.4	0.9	0.57	145	83	2.76	0.68	0.59	1.98	2.08	4.06	0.87	10.24	88.4	2.34	0.45	14.86	16.9	1.65	0.705	23.53	2.85	0.677			0.36	0.34	0.876	4.165	6.444	Rural	Primary	No		Sulfonylurea
450	59	Male	83.8	106.7	135	83	129	82	24.9	4	18.5	0.79	0.55	132	83	5.31	1.01	1.49	4.25	4.3	5.26	1.48	9.39	79.1	1.73	0.464	13.26	18.25	4.29	0.745	23.59	4.69	1.2			0.38	0.51	0.876	79.632	6.444	Rural	Primary	Yes	Yes	Insulin
451	28	Female	110.5	119	105	85	108	83	55	9	37	0.93	0.69	107	84	3.78	0.86	1.06	2.9	2.92	4.4	1.23			14.18	1.66	5.93	6.48	14.42	1.57	11.64	15.06	1.76	1.9	78.4	0.31	0.44	0.876	4.165	6.444	Rural	Secondary	No		Sulfonylurea
452	39	Female	102.5	118	129	89	124	80	48.8	8	30.2	0.87	0.61	127	85	4.27	0.96	1.77	2.72	3.31	4.45	1.84	12.43	112.4	0.82	0.141	8.06	11.78	4	1.14	18.78	7.88	2.16			0.48	0.85	0.895	4.165	6.444	Rural	Primary	Yes	Yes	Sulfonylurea
453	45	Male	108.5	110.5	134	92	128	88	28.3	12	28.1	0.98	0.59	131	90	3.1	0.79	1.24	2.02	2.31	3.92	1.57	9.96	85.4	3.83	1.32	5.99	6.95	5.23	1.53	11.56	17.32	3.62	0.52	65.6	0.38	1.46	0.891	8.383	6.444	Urban	Secondary	No		Sulfonylurea
454	39	Male	91.5	102.5	156	100	156	99	24.4	10	26.6	0.89	0.53	156	100	3.62	0.76	1.15	2.59	2.86	4.76	1.51	8.22	66.3	5.55	0.807	12.62	12.08	6.34	0.88	17.6	6.98	1.09	0.9	11.7	0.32	1.46	0.89	4.275	6.444	Rural	Primary	No		Sulfonylurea
455	28	Female	91.5	107	118	74	123	80	44.4	7	29	0.86	0.57	121	77	3.13	0.88	0.77	2.45	2.25	3.56	0.88	13.83	127.7	3.66	0.783	5.91	11.08	6.43	1.4	13.11	6.14	1.57	0.5	47	0.39	0.54	0.929	4.165	6.444	Urban	Secondary	Yes		Insulin
456	56	Female	92	102.5	130	90	112	79	37.1	7	24.4	0.9	0.61	121	85	4.14	0.88	1.39	3.08	3.26	4.77	1.58	7.76	61.3			13.7	21.72	9.3	1.49	10.11	5.68	0.767					2.565	2.672	5.443	Urban	Secondary	Yes		Sulfonylurea
457	51	Female	99	107	115	79	113	74	40.2	8	27.6	0.93	0.63	114	77	3.39	0.75	1.13	2.41	2.64	4.52	1.51	7.52	58.7	2.77	1.33	7.48	12.65	0.481	1.68	13.38	7.21	2.74		43.3	0.39	0.44	0.964	4.165	6.444	Rural	None	Yes		Sulfonylurea
458	53	Female	117.5	119	121	94	129	80	50.1	13	37	0.99	0.78	125	87	3.61	0.9	2.77	1.71	2.71	4.01	3.08	12.5	113.1	18.59	2.51	16.88	10.28	4.69	1.29	14.6	16.72	2.33	3.91	19.4	0.27	2.11	0.941	4.165	6.444	Rural	Primary	Yes		Insulin
459	45	Female	76.5	91.5	112	75			27.9	4	20.5	0.84	0.5	112	75	3.03	1.28			1.75	2.37		9.15	77	3.88	0.88	9.46	14	6.07	0.906	23.75	12.88	2.96	0.59	20.9	0.35	0.48	1.101	5.069	10.529	Rural	Primary	Yes	Yes	Insulin
460	46	Female	84.5	106.5	109	77	97	70	33.1	6	24	0.79	0.5	103	74	3.23	1.16	0.55	2.06	2.07	2.78	0.47	5.42	35.7	0.882	0.758	5.58	8.35	14.13	1.89	8.75	24.52	4.54		51.4	0.38	4.78	1.059	4.165	6.444	Rural	Primary	Yes	Yes	Metformin
461	46	Female	118.5	131	133	101	144	98	51.8	12	40.1	0.91	0.74	139	100	3.11	0.92	0.98	1.85	2.19	3.38	1.07	8.03	64.3	3.55	0.641	5.44	9.84	0.564	0.733	13.95	1.65	0.99	0.47	48.2	0.39	0.68	0.961	4.176	6.444	Rural	Primary	No		Metformin
462	61	Female	107.5	120	149	101	132	101	48.2	12	33.7	0.9	0.66	141	101		1.16	1.43	2.44			1.23	11.77	105.1	3.72	2.74	22.81	11.97	29.95	4.93	13.7	11.43	2.5	2.36	15.7	0.31	2.42	0.927	4.165	6.444	Urban	Secondary	No		Metformin
463	75	Male	107.5	109.5	106	72	115	72	36.4	19	30.1	0.98	0.65	111	72		1.16	1.43	2.44			1.23	11.77	105.1	3.72	2.74	22.81	11.97	29.95	4.93	13.7	11.43	2.5	2.36	15.7	0.31	2.42	0.905	5.148	6.444	Rural	Primary	Yes	Yes	Insulin
464	64	Female	108.5	118	124	77	123	71	47.6	13	31	0.92	0.73	124	74	4.09	1.21	1.42	2.44	2.88	3.38	1.17	7.42	57.6	8.72	2.34	8.06	11.87	20.86	4.4	22.15	2.1	2.34	1.26	57	0.32	3.19	3.505	5.886	6.444	Rural	Primary	Yes	Yes	Sulfonylurea
465	36	Female	95.5	98	140	79	126	79	44.9	7	27.3	0.97	0.62	133	79	3.59	0.99	1.16	2.39	2.6	3.63	1.17	9.49	80.2	5.07	0.49	9.98	17.32	5.72	0.443	20.91	10.44	0.971	0.77		0.34	0.09	0.891	4.165	6.444	Urban	Secondary	No		Sulfonylurea
466	24	Male	79	90	108	55	109	61	15.5	3	20.5	0.88	0.46	109	58	2.89	0.67	0.63	2.18	2.22	4.31	0.94	14.83	138.6	25.03	0.215	20.12	25.64	22.32	0.215	33.34	18.55	0.208	7.87		0.25	0.49	52.98	4.268	197.214	Rural	Secondary	Yes		Insulin
467	41	Male	98	101.5	117	79	123	80	30.7	15	30.5	0.97	0.6	120	80	3.51	0.58	2.09	1.88	2.93	6.05	3.6	8.73	72	2.85	1.04	5.8	8.88	20.05	2.35	13.31	12.14	1.96	0.39	59.2	0.4	5.09	2.737	2.787	5.443	Rural	Primary	No		Sulfonylurea
468	41	Female	99.5	106	139	96	120	81	42.1	7	27.9	0.94	0.62	130	89	4.42	0.78	2.04	4.36	3.64	5.67	2.62	12.25	110.4	3.39	1.07	29.39	13.82	2.62	0.488	33.34	1.96	1.36			0.31	0.05	1.741	4.212	3.523	Urban	Tertiary	No	No	Sulfonylurea
469	45	Female	88	99	128	78	127	79	38.2	7	24.9	0.89	0.55	128	79	3.1	0.89	1.09	1.64	2.21	3.48	1.22	8.24	66.6	4.44	0.858	10.71	10.99	1.86	0.411	19.31	5.42	0.935	0.69	16.4	0.34	9.21	1.794	69.035	4.751	Rural	Primary	No		Metformin
470	28	Male	75	89.5	100	73	102	75	14.6	3	19.4	0.84	0.46	101	74	3.71	0.82	1.22	2.72	2.89	4.52	1.49	15.57	146.7	14.7	1.73	22	14.43	2.13	0.71	13.97	2.55	0.706	7.09	10.1	0.27	1.07	1.741	4.183	3.32	Urban	Secondary	Yes	Yes	Sulfonylurea
471	75	Female	109	106.5	137	78	125	84	46.6	14	32.2	1.02	0.73	131	81	1.84	0.39	0.71	1.2	1.45	4.72	1.82	8.77	72.3	2.7	1.3	6.4	9.14	8.38	2.62	15.36	17.09	4.84		57.2	0.4	2.07	1.741	5.001	3.32	Rural	Primary	Yes		Sulfonylurea
472	65	Male	79.5	85	217	126	222	130	14.2	5	20.8	0.94	0.52	220	128	3.5	0.96	1	2.23	2.54	3.65	1.04	13.43	123	2.27	0.97	8.97	14.12	4.27	1.17	25.43	7.47	2.01		24.7	0.39	0.39	1.741	4.122	3.32	Rural	None	Yes		Insulin
473	45	Female	94.5	102.5	147	85	133	82	38.9	6	24.5	0.92	0.57	140	84	3.84	1.65	1.11	2.06	2.19	2.33	0.67	9	75	4.22	1.08	8.06	11.08	7.33	1.09	20.16	17.72	1.9	0.62	32.5	0.36	1.03	1.741	4.563	3.32	Rural	Primary	No		Sulfonylurea
474	32	Male	91	96	148	88	125	86	25.4	8	25.1	0.95	0.55	137	87	4.45	0.94	1.3	3.61	3.51	4.73	1.38	12.96	118.1	8.34	0.998	11.61	15.9	9.71	1.13	22.77	12.98	1.4	1.31	15.9	0.31	0.32	1.741	4.293	4.645	Urban	Tertiary	No		Sulfonylurea
475	48	Female	98	111.5	137	94	128	79	43.6	9	28.3	0.88	0.63	133	87	4.7	0.53	6.04	1.41	4.17	8.87	11.4	6.35	45.9	7.95	1.92	6.26	10.7	22.54	3.01	15.27	44.98	6.03	1.09	78.4	0.34	3.29	18.708	234.351	17.617	Rural	Primary	No		Sulfonylurea
476	54	Female	82	86.5	136	84	135	79	29.3	5	21.3	0.95	0.54	136	82	3.85	2.04	0.73	2.02	1.81	1.89	0.36	12.02	107.9	3.23	0.432	4.58	8.19	32.85	3.54	14.56	50.04	6.3	0.41		0.41	8.2	443.441	4.162	540.648	Rural	Secondary	Yes	Yes	Sulfonylurea
477	25	Male	79	98.5	130	82	130	79	17.9	5	22.5	0.8	0.47	130	81	6.75	1.51	3.35	3.83	5.24	4.47	2.22	7.76	61.3	9.02	2.2	15.23	21.8	4.96	0.537	28.9	2.31	0.424	1.66	19.8	0.29	0.62	2.506	10.184	10.914	Urban	Tertiary	Yes	Yes	Insulin
478	44	Female	112	134.5	138	85	136	85	52	11	38.6	0.83	0.66	137	85	5.38	1.14	1.14	4.3	4.24	4.72	1	8.71	71.7	12.66	2.37	8.49	11.3	23.84	3.01	9.58	8.93	3.76	1.83	52.5	0.3	3.98	1.741	4.091	3.572	Urban	Tertiary	No	No	Metformin
479	31	Female	94.5	104.5	114	70	112	80	44.8	7	28.9	0.9	0.6	113	75	3.68	0.54	1.66	2.75	3.14	6.81	3.07	5.71	38.9	12.49	1.82	6.56	7.28	17.7	1.98	14.55	40.02	4.45	1.72	69.2	0.32	7.24	1.741	15.144	3.32	Rural	Secondary	No		Metformin
480	38	Female	98	108	114	77	117	84	47.2	9	30.5	0.91	0.65	116	81	3.04	0.45	1.54	2.2	2.59	6.76	3.42	8.68	71.4	35.91	3.58	19.5	9.83	5	1.39	10.25	1.24	1.14	10.1	23.7	0.24	3.2	1.741	4.325	6.785	Rural	Primary	Yes		Sulfonylurea
481	52	Female	101.5	107	119	74	120	76	40.9	9	27.5	0.95	0.65	120	75	2.85	0.84	0.97	1.84	2.01	3.39	1.16	11.61	103.4	4.79	2.23	5.87	8.01	7.87	2.15	14.67	10.86	1.76	0.65	98.4	0.37	1.4	1.741	4.092	3.32	Rural	Primary	Yes		Sulfonylurea
482	32	Female	101.6	106.7	137	75	134	73	41	7	28.8	0.95	0.63	136	74	3.28	0.71	1.6	1.57	2.57	4.62	2.25	8.1	65	29.93	1.1	5.09	10.52	22.11	0.794	14.88	10.75	0.503	3.75	79.3	0.29	1.44	1.741	11.1	3.767	Urban	Primary	No		Sulfonylurea
483	39	Female	103	110.5	119	98	121	89	49	8	31.3	0.93	0.67	120	94	3.69	0.46	1.94	2.47	3.23	8.02	4.22	8.79	72.6	5.48	1.21	9.9	13.07	11.47	1.52	17.97	23.08	2.42	0.83	24.3	0.33	1.89	1.741	4.245	3.598	Rural	Primary	Yes	Yes	Sulfonylurea
484	54	Male	95	100.5	144	89	140	84	26.7	10	25.2	0.95	0.56	142	87	1.73	0.38	0.4	1.24	1.35	4.55	1.05	12.2	109.8	1.78	0.242	9.56	12.65	5.28	1.5	19.57	8.74	1.96			0.4	1.13	1.741	4.566	7.16	Urban	Secondary	No		Sulfonylurea
485	47	Male	91.5	93.5	113	72	102	69	20.4	7	23.1	0.98	0.54	108	71	2.02	0.29	2.26	0.34	1.73	6.97	7.79	6.14	43.6	13.67	2.52	7.22	9.93	7.56	2.39	15.8	13.77	2.85	1.91	70.5	0.31	2.26	2.431	5.004	56.282	Rural	Primary	Yes	Yes	Sulfonylurea
486	57	Male	98.5	101	140	97	144	91	29.6	14	27.7	0.98	0.58	142	94	2.15	0.39	2.34	0.56	1.76	5.51	6	11.94	107	23.15	5.84	21.34	12.95	11.09	1.94	18.25	17.09	2.56	9.26	37.7	0.24	1.44	1.741	4.285	3.32	Urban	Primary	No		Sulfonylurea
487	70	Female	113	119	146	87	151	91	32.3	14	32.3	0.95	0.81	149	89	6.68	1.53	1.7	5.51	5.15	4.37	1.11	6.53	47.9	19.44	2.68	4.85	8.08	17.89	3.81	4.81	28.5	4.99	2.45	160.7	0.31	0.48	1.741	3.979	3.32	Rural	Primary	Yes		Sulfonylurea
488	48	Female	96.5	105	126	83	125	76	40.8	8	28.4	0.92	0.61	126	80	4.97	0.77	2.08	3.11	4.2	6.46	2.7	12.7	115	10.48	1.46	6.8	9.29	18.48	1.68	13.49	74.34	5.32	1.46	55.3	0.32		1.741	107.186	3.32	Rural	Primary	No		Sulfonylurea
489	56	Male	83.5	88	112	70	109	67	15.1	5	21	0.95	0.5	111	69	2.51	0.76	0.65	1.43	1.75	3.3	0.86	12	107	4.23	0.944	6.47	9.45	17.87	1.99	17.1	17.49	2.62	0.59	44.8	0.37	4.58	1.741	4.149	3.931	Urban	Primary	Yes		Sulfonylurea
490	73	Female	106.7	114.3	152	87	141	80	40.8	12	28.3	0.93	0.75	147	84	5.1	1.64	1.08	3.55	3.46	3.11	0.66	11.9	106.6	5.42	1.29	7.01	11.17	21.22	2.45	10.2	30.4	4.77	0.77	47.9	0.35	3.8	1.741	4.029	3.482	Rural	Primary	Yes		Sulfonylurea
491	39	Female	95.5	114	103	61	121	89	42.9	9	31.2	0.84	0.61	112	77	3.75	1.15	1.32	2.4	2.6	3.26	1.15	4.18	22.2	8.58	2.05	5.1	8.25	23.9	3.27	12.75	53.04	6.66	1.12	121.2	0.35	4.86	1.741	5.198	3.32	Rural	Primary	No
492	57	Female	99	102	140	88	140	89	41.9	9	26.8	0.97	0.66	140	89	3.91	1.25	1.23	2.55	2.66	3.13	0.98	10.57	92	8.02	2.25	6	9.1	17.64	2.99	14.95	21.45	4.8	1.09	95	0.34	3.1	1.741	4.289	3.386	Rural	Secondary	No		Sulfonylurea
493	45	Male	101	107	118	77	116	78	32.1	15	30.1	0.94	0.61	117	78	5.08	0.82	3.4	3.43	4.26	6.2	4.15	11.26	100	12.92	2.1	8.89	14.82	22.4	2.9	20.81	21.51	3.26	1.89	44.3	0.3	1.6	1.914	3.881	7.979	Rural	Secondary	No		Sulfonylurea
494	34	Male			105	72	107	73	6.8	1	17.6			106	73	4.83	1.05	2.32	2.92	3.78	4.6	2.21	14.2	132	9.66	0.387	14	19.58	6.51	0.322	31.12	6.01	0.361	1.65		0.3	0.57	1.741	3.949	9.472	Urban	Tertiary	No		Insulin
495	60	Male	88	89	139	92	136	92	23.8	10	24.1	0.99	0.56	138	92	3.99	0.61	1.25	3.27	3.38	6.54	2.05	12.45	112.6	5.43	1.88	21.85	29.26	8.41	2.42	38.38	7.5	2.46	2.59	11	0.48	0.4	1.741	40.168	3.455	Rural	Primary	No
496	68	Male	79	84	173	73	153	73	12.3	4	19.5	0.94	0.49	163	73	3.22	0.58	1.72	2.06	2.64	5.55	2.97			4.68	2.22	9.08	13.19	5.76	2.49	17.34	6.09	2.85	0.7	44.5	0.61	0.26	2.678	3.926	5.837	Rural	Tertiary	No		Sulfonylurea
497	65	Male	93.5	100.5	145	90	149	95	24.6	11	25.3	0.93	0.56	147	93	4.47	1.26	1.2	3.34	3.21	3.55	0.95			22.17	3.64	10.78	13.92	31.85	4.27	22.76	50.16	6.89	3.32	49.7	0.42	3.08	2.67		5.443	Rural	Primary	No		Metformin
498	55	Male	93.5	99.5	131	62	132	72	29.4	12	26.3	0.94	0.57	132	67	5.49	1.29	1.45	4.38	4.2	4.26	1.12			5.68	1.65	7.41	10.48	6.62	1.77	19.45	11.66	3.28	0.81	51.4	0.62	0.31	1.741	6.88	3.769	Rural	Primary	Yes		Sulfonylurea
499	42	Female	102	119	144	104	133	95	47.6	10	32.5	0.86	0.65	139	100	2.85	1.11	2.2	1.22	1.74	2.57	1.98			8.11	2.02	10.72	12.83	12.91	2.49	19.34	23.45	4.43	1.25	31.4	0.52	2.27	2.565	3.144	5.443	Urban	Primary	No		Metformin
500	55	Female	102	105.5	138	90	133	84	47.9	11	31.6	0.97	0.66	136	87	2.67	0.28	2.38	1.07	2.39	9.54	8.5	8.37	68	11.14	1.8	9.68	11.75	16.07	2.14	19.27	33.2	3.68	1.66	34	0.49	2.38	1.741	4.071	3.419	Urban	None	No		Sulfonylurea
501	56	Female	86.5	114	117	76	118	85	37.6	7	26.2	0.76	0.52	118	81	3.7	1.2	0.98	2.28	2.5	3.08	0.82	5.61	37.8	4.59	1	4.46	6.37	25.44	3.02	8.76	14.7	2.98	0.58	96.4	0.76	10.92	1.741	4.038	3.644	Rural	Secondary	No
502	57	Male	73	86	100	72	89	77	18	2	17.1	0.84	0.45	95	75	1.62	0.46	0.54	1	1.16	3.52	1.17	11.96	107.2	4.84	0.931	4.9	12.37	3.28	0.809	16.52	5.68	1.26	0.63	76.3	0.73	0.21	1.741	12.573	3.729	Rural	Primary	No		Sulfonylurea
503	50	Female	102.5	112	126	82	120	80	46.2	10	31	0.92	0.66	123	81	2.74	0.52	0.63	1.94	2.22	5.27	1.21	9.16	76.6	18.5	2.47	10	10.38	37.15	3.93	11.09	38.09	4.31	2.75	41	0.44	49.08	1.741	4.708	4.229	Urban	Secondary	No		Metformin
504	19	Male	76	90.5	92	63	111	72	7	1	19.1	0.84	0.43	102	68	2.54	0.94	0.66	1.54	1.6	2.7	0.7	19.94	194.4	1.45	0.316	16.46	21.17	1	0.226	24.02	0.702	0.232			0.73	0.1	40.858	4.087	3.32	Rural	Secondary	Yes	Yes	Insulin
505	51	Male	104	109	124	81	127	80	34.4	18	32.9	0.95	0.66	126	81	2.78	0.36	2.67	1.2	2.42	7.72	7.42	12.07	108.4	7.91	1.5	6.32	10.77	7.4	1.47	18.79	9.81	2.06	1.09	64.7	0.59	1.11	2.648	2.812	5.443	Rural	Tertiary	Yes		Insulin
506	59	Male	84.3	93.5	103	70	101	68	26.1	13	27	0.9	0.56	102	69	1.73	0.63	0.62	0.82	1.1	2.75	0.98	10.02	86	9.23	1.87	9.13	11.22	27.6	3.75	19.79	4.44	1.12	1.37	38.7	0.52	8.79	1.741	6.184	3.32	Rural	Tertiary	No		Sulfonylurea
507	53	Female	100	106	124	83	NI	NI	46.4	10	31.4	0.94	0.63	124	83	2.02	0.63	0.97	0.95	1.39	3.21	1.54	7.7	61	10.67	1.97	7.24	11.41	19.15	3.41	15.23	9.29	1.94	1.5	61	0.53	2.03	2.571	2.887	5.443	Rural	Primary	Yes		Sulfonylurea
508	52	Male	95.5	98.5	129	84	119	78	24.9	11	26.1	0.97	0.56	124	81	3.33	0.45	1.94	2.28	2.88	7.44	4.311	12.6	115	5.2	1.56	8.63	12.02	12.26	2.34	18.65	17.36	3.85	0.77	37.4	0.61	2.08				Urban	Secondary	Yes	No	Sulfonylurea
509	46	Female	104	107	137	89	130	94	31.7	8	32.1	0.97	0.62	134	92	4.2	0.82	1.57	2.91	3.38	5.12	1.91	8.8	73	6.89	0.554	4.62	5.77	10.58	1.4	9.34	10.89	2.06	0.88		0.67	3.21	1.741	4.222	3.32	Rural	None	Yes		Insulin
510	38	Female	99.7	102.5	125	84	132	77	51.5	9	32.2	0.97	0.61	129	81	7.03	0.77	3.54	5.37	6.26	9.13	4.6	12.9	118	13.09	2.07	27.77	32.62	7.56	1.53	39.47	7.04	1.48			0.39	1.14	1.741	4.057	3.32	Rural	Tertiary	No		Insulin
511	42	Female	84	83.5	145	102	139	91	34.4	5	22.5	1.01	0.55	142	97	4.5	1.16	1.75	3.14	3.34	3.88	1.51	8.8	73	4.53	0.968	11.57	11.98	6.71	1.26	18.75	22.53	3.11	0.71	15.5	0.34	5.29	1.83	4.074	3.32	Rural	Primary	No		Metformin
512	60	Female	91.5	103.5	132	89	137	85	43.6	9	28.1	0.88	0.57	135	87	4.07	1.79	0.82	2.17	2.28	2.27	0.46	9.9	85	11.84	1.82	5.22	11.22	50.34	4.54	9.77	32.24	6.86	1.54	106.7	0.56	6.42	2.565	3.077	5.443	Rural	Primary	No		Sulfonylurea
513	38	Male	82	91.5	138	86	128	84	30.4	5	22.6	0.9	0.52	133	85	3.78	1.62	1.07	2.05	2.16	2.33	0.66	10.7	94	9.62	1.87	4.41	11.36	17.68	2.34	17.65	25.45	4.05	1.2	150.7	0.61	1.16	2.572	2.749	5.632	Urban	None	Yes		Sulfonylurea
514	48	Male	99	105.5	118	77	115	80	30.2	12	26.9	0.94	0.58	117	79	4.98	0.57	3.33	3.14	4.41	8.74	5.84	14.2	132	6.46	1.31	19.98	30.64	10.9	1.65	30.65	7.43	1.46	2.03	8.7	0.47	0.42	2.731	3.95	5.838	Rural	Secondary	Yes	Yes	Sulfonylurea
515	54	Male	66	70	124	77	131	83			19.1	0.94	0.38	128	80	2.95	0.44	1.51	1.83	2.51	6.7	3.43	14	130	2.69	1.06	12.45	14.81	3.35	1.16	23.39	11.18	2.41		14.7	0.66	0.28	2.68	2.698	5.639	Rural	Primary	Yes		Metformin
516	40	Male	92.5	97.5	135	98	146	98	27.8	10	26.4	0.95	0.55	141	98	3.71	0.81	3.38	1.87	2.9	4.58	4.17	6.29	45.2	3.66	1.34	13.08	15.89	5.11	0.764	25.63	36.27	2.41	0.61	16.3	0.6	0.52	2.796	3.146	16.494	Urban	Tertiary	Yes		Sulfonylurea
517	49	Female	79	92	167	94	155	88	31.1	5	20.3	0.86	0.51	161	91	6.1	1.3	1.28	4.45	4.8	4.69	0.98	5.03	31.5	3.49	1.55	5.46	4.6	3.34	4.06	5.02	1.39	1.29	0.47	87.6	0.78	0.17	2.927	2.995	5.532	Urban	Primary	No		Metformin
518	54	Female	115	119.5	138	84	135	84	43.8	11	35.2	0.96	0.7	137	84	5.66	1.21	1.49	4.47	4.45	4.68	1.23			20.39	3.25	6.93	9.53	56.1	5.29	12.79	68.74	8.58	2.79	95.1	0.47	13.73	2.704	2.806	7.615	Rural	Primary	Yes		Metformin
519	59	Female	96.5	97	143	90	136	95	27.1	11	25.8	0.99	0.58	140	93	5.05	1	1.54	3.87	4.05	5.05	1.54			4.55	0.202	7.44	11.74	7.55	0.688	13.48	9.09	1.27	0.65		0.65	0.7	2.619	2.798	6.687	Urban	Secondary	Yes	Yes	Metformin
520	29	Female	77	81	106	66	107	72	16.4	1	16.4	0.95	0.48	107	69	7.23	1.78	2.25	5.17	5.45	4.06	1.26			5.46	0.505	34.27	39.35	4.58	0.44	45.36	3.15	0.416			0.44	0.17	2.671	2.698	5.443	Urban	Primary	Yes	Yes	Insulin
521	61	Female	76	91	100	61	NI	NI	26.3	5	19.2	0.84	0.5	100	61	5.04	1.44	1.86	3.32	3.6	3.5	1.29			3.22	1.01	10.83	13.91	11	2.01	19.16	11.52	2.63	0.5	18.2	0.65	2.53	2.671	2.762	5.454	Rural	Primary	Yes	Yes	Insulin
522	65	Female	71	95	216	99	222	94	27.2	5	19	0.75	0.46	219	97	5.94	1.79	1.6	4.14	4.15	3.32	0.89			18.06	1.68	5.5	16.87	65.4	4.87	14.12	62.09	6.81	2.36	91.3	0.5	4.16	2.796	2.844	6.553	Rural	Primary	Yes	Yes	Insulin
523	48	Male	74.5	82	103	69	106	73	9.4	2	18.9	0.91	0.48	105	71	4.76	1.23	1.28	3.41	3.53	3.87	1.04			2.69	0.969	4.29	6.5	7.62	1.71	9.03	8.88	2.5		102	0.94	2.23	2.661	3.889	6.783	Rural	Primary	No		Sulfonylurea
524	65	Male	78	86.5	129	83	130	80	14.1	6	21.6	0.9	0.48	130	82	3.6	0.59	1.86	2.34	3.01	6.1	3.15			16.76	3.23	5.32	6.67	21.56	3.56	14.58	27.59	5	2.17	153.8	0.51	3.56	2.594	9.422	5.443	Rural	Primary	Yes		Sulfonylurea
525	54	Male	71	86.5	111	81	112	77	9.8	2	18.4	0.82	0.43	112	79	6.11	2.05	0.87	4.09	4.06	2.98	0.42	14.6	136	4.15	0.723	13.56	19.72	5.25	1.13	28.85	6.7	1.74	0.7	9.5	0.57	0.18	2.66	2.903	5.443	Urban	Tertiary	Yes		Insulin
526	44	Male			125	85	122	85	12.4	3	19.9			124	85	3.32	0.94	0.97	2.16	2.38	3.53	1.03	11.4	101	2.59	0.987	6.57	9.85	4.73	1.61	17.38	10.22	2.85		44.9	0.81	0.65	2.576	102.799	7.406	Rural	Primary	Yes		Sulfonylurea
527	49	Female	96.5	101.5	147	104	142	100	46.5	9	29.8	0.95	0.6	145	102	5.64	1.28	1.63	3.92	4.36	4.41	1.27	10.01	85.9	9.26	1.82	7.91	9.07	14.99	2.14	15.33	45.07	5.11	1.33	49	0.54	4.94	2.569	2.853	5.443	Rural	Primary	No		Sulfonylurea
528	65	Female	90	105.5	114	68	126	76	45.3	11	28.6	0.85	0.59	120	72	4.83	1.25	0.97	3.31	3.58	3.86	0.78	7	53	3.41	1.36	6.4	12.76	10.12	2.26	16.05	25.41	5.84	0.47	59	0.75	1.06	2.759	3.131	5.443	Rural	Tertiary			Sulfonylurea
529	62	Male	88.5	95.5	138	86	158	91			24.8	0.93	0.54	148	89	2.98	0.8	0.87	1.79	2.18	3.73	1.09	6.1	43	3.69	1.48	4.41	6.19	8.33	1.98	12.96	23.17	4.53	0.47	128.5	0.83	2.61	2.706	2.899	5.443	Rural	Primary	Yes	Yes	Sulfonylurea
530	61	Male	71.5	78	100	76	85	66			17.7	0.92	0.45	93	71	6.39	0.94	2.69	4.12	5.45	6.8	2.86	9.15	76.5	1.89	0.623	20.59	24.53	2.14	0.625	36.18	1.88	0.66			0.63	0.06	2.695	2.766	5.443	Rural	Primary	Yes	Yes	Metformin
531	35	Male	68	81	92	64	93	62			15.4	0.84	0.42	93	63	2.78	1.15	1.8	0.94	1.63	2.42	1.57	16.37	155.4	0.807	0.808	4.33	7.26	9.34	1.7	10.69	2.24	1.41			1.84	2.91	2.634	2.833	5.443	Urban	Primary	Yes		Sulfonylurea
532	27	Male	74	84.3	117	60	116	58			19.9	0.88	0.45	117	59	3.88	1.51	0.81	2.23	2.37	2.57	0.54	12.9	117.5	2.14	0.624	11.87	15.05	2.23	0.672	25.36	2.33	0.788			0.38	0.03	2.565	3.045	5.552	Rural	None	Yes		Insulin
533	44	Female	81.5	93	111	75	113	74			22.6	0.88	0.51	112	75	4.22	0.68	2.53	2.18	3.54	6.21	3.72	5.21	33.4	3.98	1.1	4.64	7.44	13.66	2.21	11.38	20.39	4.5	0.51	95.1	0.79	3.46	3.433	2.693	5.443	Urban	Secondary	No		Sulfonylurea
534	58	Male	74.5	81.5	136	80	108	66	5.6	1	17.1	0.91	0.45	122	73	4.21	1.17	1.5	2.45	3.04	3.6	1.28	11.5	102	2.21	0.704	17.43	21.53	2.25	0.719	26.33	2.31	0.675		5.2	0.35	0.009	2.22	7.12	4.07	Rural	Primary	Yes	Yes	Metformin
535	64	Male	94	97.5	145	93	134	90	28.2	14	27.5	0.96	0.59	140	92	2.91	1.21	0.61	1.63	1.7	2.4	0.5	14.2	131	20.14	2.81	7.88	14.85	21.34	3.11	7.75	20.47	3.57	2.84	77.8	0.29	0.166	2.2	3.54	2.36	Urban	Primary	Yes		Sulfonylurea
536	24	Male	78.5	79.5	102	78	114	67	8	1	17.8	0.99	0.48	108	73	2.06	0.73	0.73	1.02	1.33	2.82	1			5.94	1.71	26.26	29.7	6.83	2.02	31.6	3.19	1.89			0.29	0.26	3.75	3.92	2.31	Rural	Secondary	Yes		Sulfonylurea
537	33	Female	91.4	109	132	88	131	91	38.8	6	24.5	0.84	0.55	132	90	6.11	1.53	0.88	4.23	4.58	3.99	0.58	9.66	82.1	12.36	2.59	4.89	7.93	35.76	4.18	7.75	54.77	6.2	1.58	154.5	0.33	7.7	2.12	3.6	2.1	Urban	Secondary	No		Metformin
538	43	Female	110.5	122	118	84	119	84	49.8	10	33.7	0.91	0.73	119	84	3.82	1.17	0.82	2.64	2.65	3.67	0.7	8.09	64.9	5.64	1.47	5.67	11.44	10.28	1.95	16.85	16.74	3.36	0.76	78.5	0.36	0.8	2.6	4.25	2.41	Urban	Primary	No		Metformin
539	45	Female	91.5	111.5	133	93	111	79	43.3	10	34.4	0.82	0.6	122	86	3.92	0.91	2.8	2.1	3.01	4.31	3.08	6.82	51	11.32	2.44	5.89	9.33	34.75	3.88	12.3	62.03	8.01	1.52	104.2	0.32	6.81	2.12	3.53	2	Rural	Secondary	Yes	No
540	37	Female	91	106.7	129	90	115	76	43.3	8	28.9	0.86	0.61	122	83	3.82	0.92	2.13		2.9	4.15	2.32	4.91	30.2	12.6	2.01	4.84	8.18	43.74	4.97	7.94	62.9	7.27	1.61	132.2	0.33	9.32	2.249	3.818	1.997	Urban	Secondary	Yes	Yes	Insulin
541	32	Female	93.5	96.5	122	53	121	75	38.7	6	26.6	0.97	0.6	122	64	3.92	0.9	1.49	2.49	3.02	4.36	1.66	7	53	9.03	1.59	7.2	12.15	20.05	2.49	18.33	11.77	2.48	1.27	52.8	0.33	2.23	3.34	3.5	2	Urban	Primary	Yes		Sulfonylurea
542	61	Female	106.7	111.8	101	72	99	67	44.5	11	30.1	0.95	0.71	100	70	5.5	0.87	3.43	3.61	4.63	6.32	3.94	9.16	76.6	15.01	2.46	9.63	19.96	30.35	4.67	15.31	25.97	4.3	2.22	43.6	0.29	1.49	2.12	3.57	2	Rural	Primary	No		Sulfonylurea
543	30	Female	94	98.3	127	66	120	64	44.7	7	28	0.96	0.63	124	65	5.47	0.99	1.54	4.03	4.48	5.53	1.56	12	108	10.76	2.24	13.71	18.31	9.43	1.78	28.94	23.62	3.78	1.81	23.2	0.29	0.29	2.29	3.39	2	Urban	Primary	Yes		Sulfonylurea
544	51	Female	106.5	110.5	131	87	121	86	44.3	11	33.7	0.96	0.65	126	87	4.86	0.96	2.73	2.89	3.9	5.06	2.84	6.7	50	21.52	3.37	6.06	8.44	24.69	3.41	12.3	47.59	6.23	2.86	124.5	0.3	1.33	2.3	3.32	2	Rural	Primary	Yes		Metformin
545	70	Female	111	120	126	74	116	76	45.7	13	32.3	0.93	0.7	121	75	4.78	1.01	1.2	3.13	3.77	4.73	1.19	8.9	73	7.44	1.94	7.73	15.67	26.23	3.03	16.91	28.37	4.76	1.07	53.5	0.33	2.37	2.12	3.45	2	Urban	Secondary	No		Metformin
546	42	Female	121.5	141.5	130	91	123	86	49.7	10	34.3	0.86	0.75	127	89	4.74	1.22	1.22	3.28	3.52	3.89	1	9.4	79	11.51	2.06	5.29	6.03	15.9	2.38	11.18	38.9	5.49	1.51	113.4	0.33	5.93	2.12	3.39	2	Rural	Primary	Yes		Sulfonylurea
547	48	Male	82.5	86.5	NI	NI	NI	NI	13.6	3	19.3	0.95	0.49	NI	NI	4.27	1.39	0.9	2.79	2.88	3.07	0.65	11.84	105.9	2.69	0.806	20.68	24.34	3.06	0.989	36.31	4.8	1.34		5.4	0.33	0.101	5.44	29.17	3.73	Rural	Primary	Yes	Yes	Insulin
548	52	Female	97	102	121	78	113	70	50.1	11	32.4	0.95	0.65	117	74	5.46	1.24	1.43	3.79	4.22	4.4	1.15	5.22	33.6	5.29	1.02	3.92	5.22	30.43	2.28	3.88	22.9	3.97	0.64	126.2	0.39	19.34	2.12	3.49	2	Rural	None	No		Metformin
549	32	Female	74.5	91.8	116	94	117	93	34.7	4	21.3	0.81	0.47	117	94	4.32	1.29	1.97	2.82	3.03	3.35	1.53	14.69	137	6.33	1.44	16.48	22.67	8.12	1.59	25.14	12.51	2.24	1.3	12.3	0.31	0.29	2.21	3.75	2	Urban	Primary	Yes		Sulfonylurea
550	20	Female	88	97	115	69	100	67	43.9	6	27.7	0.91	0.56	108	68	4.23	0.94	1.14	3.12	3.29	4.5	1.21	9.55	80.9	18.2	2.13	6.99	9.51	29.07	2.71	9.77	48.32	4.79	2.51	68.8	0.3	4.31	2.72	3.55	2	Rural	Primary	Yes		Insulin
551	34	Female	96	101.5	121	97	121	94	46.9	7	28.4	0.95	0.62	121	96	4.67	0.92	2.03	3.17	3.75	5.08	2.21	12.34	111.4	20.14	2.23	19.5	27.02	24.58	2.72	12.15	12.87	2.03	5.81	14.7	0.26	0.59	2.12	3.78	15.21	Urban	Primary	No		Metformin
552	46	Male	102.5	107.5	151	104	158	111	33.9	15	30.5	0.95	0.58	155	108	5.73	1.21	1.64	3.94	4.52	4.74	1.36	9.9	84	15.93	3.01	6.95	9.83	32.93	4.39	18.42	63.28	9.36	2.2	89.4	0.3	5.9	1606.12	3.57	2	Rural	Primary	No		Insulin
553	57	Female	104	105.5	154	87	144	94	48.3	11	29.3	0.99	0.69	149	91	5.32	0.79	1.54	3.79	4.53	6.73	1.95	8.6	71	44.52	4.95	7.42	10.46	84.85	6.84	16.15	151.7	12.85	5.92	115.9	0.29	13.27	2.15	3.5	2	Rural	Tertiary	No		Metformin
554	50	Female	75	90.5	146	97	139	92	25.1	3	18.6	0.83	0.46	143	95	7.42	1.49	1.41	5.59	5.93	4.98	0.95	9	75	4.83	1.79	5.24	11.72	15.76	2.96	17.4	17.75	5.03	0.64	104.7	0.38	1.68	5.56	18.23	2.04	Rural	Primary	No		Sulfonylurea
555	34	Female	121.5	140	119	93	112	88	55.8	10	43.2	0.87	0.71	116	92	5.23	1.37	1.24	3.44	3.86	3.82	0.91	10.7	93	15.17	2.7	10.93	14.59	18.3	3.14	20.6	22.45	5.31	2.31	38.3	0.29	0.86	2.12	3.43	2.76	Urban	Secondary	No		Sulfonylurea
556	34	Female	104	112	118	87	112	89	47.1	8	29.7	0.93	0.65	115	88	4.68	0.83	1.19	3.49	3.85	5.64	1.43	6.1	43	10.77	1.48	4.4	9.34	104.3	5.68	9.1	29.26	3.36	1.34	129.1	0.34	18.93	2.14	3.51	2.14	Rural	Primary	Yes	No	Insulin
557	38	Female	102	114	140	93	142	97	42.9	7	28.1	0.89	0.64	141	95	5.87	1.01	3.31	3.73	4.86	5.81	3.28	7.3	56	19.29	3.58	4.44	10.05	64.86	6.46	13.68	74.96	8.04	2.38	232.8	0.31	8.12	2.24	3.58	2.31	Rural	Secondary	No		Sulfonylurea
558	40	Female	109	117	129	101	137	99	46.4	8	30.2	0.93	0.68	133	100	5.18	0.82	1.25	3.78	4.36	6.32	1.52	14.2	132	17.85	3.05	7.65	19.27	33.86	4.63	22.71	30.94	5.14	2.51	76.2	0.29	1.38	2.121	3.467	2.061	Urban	Secondary	No		Sulfonylurea
559	51	Male	94	107	124	91	122	90	23	10	26.2	0.88	0.56	123	91	3.83	0.8	1.1	2.62	3.03	4.79	1.38	5.6	38	13.9	1.89	5.02	7.56	136.2	7.67	4.73	40.46	5.8	1.79	118.1	0.32	48.15	2.13	3.6	2	Rural	Secondary	Yes	Yes
560	75	Male	36	42	128	86	129	82	25.8	10	24.1	0.86	0.22	129	84	4.39	1.09	1.19	3.02	3.3	4.03	1.09	5.7	39	5.02	1.76	5.1	8.71	19.51	3.03	17.22	79.06	11.95	0.66	109.1	0.38	4.01	2.521	4.086	2.06	Urban	Primary	No		Metformin
561	53	Female	107.8	111.5	166	90	175	97	45.3	12	35.8	0.97	0.66	171	94	4.05	0.8	2.9	2.1	3.25	5.06	3.63			12.3	2.5	19.55	23.29	17.15	3.06	28.4	11.12	3.38	3.6	16.5	0.28	1.3	2.29	3.59	2	Rural	Primary	No		Sulfonylurea
562	57	Female	48	60	166	89	166	87	48.8	13	40.3	0.8	0.31	166	88	5.27	1.01	2.01	3.54	4.26	5.22	1.99	9.6	81	7.4	1.81	13.51	17.25	5.05	1.8	23.04	12.06	2.63	1.24	19.9	0.31	0.63	2.26	3.78	154.22	Rural	Primary	No		Insulin
563	48	Female	98	110	117	78	112	76	46.5	9	29	0.89	0.62	115	77	2.5	0.29	2.02	0.51	2.21	8.62	6.97			3.66	1.6	4.77	5.11	13.62	2.93	5.18	19.67	5.31	0.47	116.3	0.4	29.29				Rural	None	No		Sulfonylurea
564	52	Female			95	69	95	66	23.1	3	18.8			95	68	2.09	0.82	1.3	0.61	1.27	2.55	1.59			7.01	1.66	6.29	11.66	13.99	2.54	15.1	22.73	4.8	0.96	70.1	0.34	1.3				Rural	Primary	No
565	26	Female	85	103.5	109	83	124	93	42.7	6	27	0.82	0.56	117	88	4.26	1.29	0.66	2.83	2.97	3.3	0.51	5.3	34	4.74	0.96	4	7.25	152.3	11.09	6.15	32.37	5.41	0.58	116.4	0.39	45.4	2.647	3.317	5.469	Urban	Secondary
566	22	Female	75	95	103	65	100	70	36	4	22.6	0.78	0.48	102	83	5.29		0.76	4.07				4.9	30	9.64	1.62	4.38	5.61	103.9	7.85	5.49	45.63	5.61	1.2	138.5	0.62	76.6	2.568	3.301	6.524	Urban	Tertiary
567	33	Male	72	95	117	81	110	82	21.3	8	22.9	0.76	0.44	114	82	5.78	0.63	1.66	4.62	5.15	9.17	2.63	5.5	36	8.84	1.82	4.45	7.9	82.49	7.85	5.62	54.22	8.59	1.11	145.4	0.63	21.35	2.634	16.078	9.06		Tertiary
568	44	Female	121	128	98	74	97	68	53.2	12	40.6	0.95	0.74	98	71								5	31														2.641	20.628	6.198	Urban	Primary

## Sheet: Dictionary
Variable Field Name	Field Type	FieldLabel	ChoicesCalculationsSliderLabels
ID	text	Participant's Identifier
age	Numeric	2. Age
sex	Categorical	4. Sex	1,Male | 2,Female
waist_circum	Numeric	4. Waist circumference (WC)
hip_circum	Numeric	5. Hip circumference
syst_bp1	Numeric	6. 1st systolic blood pressure (BP) measurement
dyst_bp1	Numeric	7.1st diastolic blood pressure (BP) measurement
syst_bp2	Numeric	9. 2nd systolic blood pressure (BP) measurement
dyst_bp2	Numeric	10. 2nd diastolic blood pressure (BP) measurement
body_fat	Numeric	12. Total body fat
visceral_fat	Numeric	13. Visceral fat level
bmi	Numeric	16. BMI
hip_ratio	Numeric	Waist: hip ratio
height_ratio	Numeric	Waist: height ratio
averg_syst	Numeric	Average systolic blood pressure
averg_dyst	Numeric	Average diastolic blood pressure
tc	Numeric	TC
hdlc	Numeric	HDLC
tgl	Numeric	TGL
ldlc	Numeric	LDLC
non_hdlc	Numeric	Non-HDLC
tc_hdlc	Numeric	TC/HDLC
tgl_hdlc	Numeric	TGL/HDLC
hba1c_pct	Numeric	HbA1c %
hba1c_abs	Numeric	HbA1c absolute
serum_isulin	Numeric	Fasting serum insulin
cpeptide	Numeric	Fasting serum C-peptide
fasting_glucose	Numeric	Fasting blood glucose
glucose_30	Numeric	30 min blood glucose
serum_isulin30	Numeric	30 min serum insulin
cpeptide_30	Numeric	30 min C-peptide
glucose_120	Numeric	120 min blood glucose
insulin_120	Numeric	120 min serum insulin
cpeptide_120	Numeric	120 min serum C-peptide
homa2_ir	Numeric	HOMA2-IR
homa2_pctb	Numeric	HOMA2-%B
index_quicki	Numeric	Quantitative Insulin Sensitivity Check Index (QUICKI)
index_igi	Numeric	Insulinogenic index (IGI)
serum_gada	Numeric	Serum GADA levels
serum_ia2a	Numeric	Serum IA-2A levels
znt8ab	Numeric	ZnT8 Ab levels
res	Categorical	Area of residence	1,Urban | 2,Rural
educ1	Categorical	Highest level of education	1,None | 2,Primary | 3,Secondary | 4,Tertiary
admit_hosp1	Categorical	Were you admitted to hospital at diagnosis?	1,Yes | 2,No | 3,1 | 4,2 | 5,NI
admit_dka1	Categorical	Were you admitted with diabetic ketoacidosis (DKA)?	1,Yes | 2,No
treatment	Categorical	Current Treatment	1,Metformin | 2,Sulfonylurea | 3,Insulin
